# Supplementary material for: Autopolyploidization reshapes transcription factor regulatory networks and enhances MAPK-associated thermotolerance in rice
Source: Front Plant Sci. 2026 Apr 16;17:1813232. doi: 10.3389/fpls.2026.1813232 (PMC13128375; doi:10.3389/fpls.2026.1813232)
Supplement: Supplementary Table 1 — Summary statistics of the RNA-seq datasets for GFD-2X and GFD-4X under heat stress treatment. [file Table1.xlsx]

## Sheet: S1
Statistical analysis of RNA sequencing data of GFD-2X and GFD-4X under high-temperature stress.
Conventional mRNA sequencing of GFD_2X and GFD_4X under high temperature stress (40°C).
sample	library	raw_reads	raw_bases	clean_reads	clean_bases	error_rate	Q20	Q30	GC_pct
Mock_2X_1	FRAS230074587-2r	41783558	6.27G	39484968	5.92G	0.03	97.26	92.76	55.23
Mock_2X_2	FRAS230074588-1r	40691180	6.1G	38137724	5.72G	0.03	97.83	94.04	55.67
Mock_2X_3	FRAS230074589-1r	45623728	6.84G	43240376	6.49G	0.03	97.59	93.54	55.58
Mock_4X_1	FRAS230074593-1r	47036768	7.06G	45163800	6.77G	0.03	97.47	93.21	54.13
Mock_4X_2	FRAS230074594-1r	44869114	6.73G	43221574	6.48G	0.03	97.68	93.58	53.01
Mock_4X_3	FRAS230074595-1r	46896318	7.03G	45282128	6.79G	0.03	97.29	92.77	54.17
HT_2X_1	FRAS23H001452-1r	48319608	7.25G	46279036	6.94G	0.02	98.23	95.14	53.45
HT_2X_2	FRAS230074591-1r	41751226	6.26G	39686638	5.95G	0.03	97.58	93.46	55.68
HT_2X_3	FRAS230074592-1r	44783066	6.72G	42509412	6.38G	0.03	97.76	93.86	56.29
HT_4X_1	FRAS230074596-1r	46500068	6.98G	44821622	6.72G	0.03	97.69	93.61	52.53
HT_4X_2	FRAS23H001453-1r	45696408	6.85G	44472946	6.67G	0.02	98.08	94.82	53.01
HT_4X_3	FRAS230074598-1r	44789934	6.72G	43630518	6.54G	0.03	97.39	92.87	52.51
R_Mock_2X_1	FRAS240136483-1r	42812390	6.42G	41936984	6.29G	0.01	98.75	96.47	54.02
R_Mock_2X_2	FRAS240136484-1r	40793704	6.12G	39922064	5.99G	0.01	98.74	96.43	53.76
R_Mock_2X_3	FRAS240136485-1r	45923278	6.89G	44831888	6.72G	0.01	98.75	96.43	53.58
R_Mock_4X_1	FRAS240136486-1r	44963386	6.74G	44046134	6.61G	0.01	98.7	96.31	53.77
R_Mock_4X_2	FRAS240136487-1r	48209532	7.23G	47210924	7.08G	0.01	98.72	96.35	54.55
R_Mock_4X_3	FRAS240136488-1r	44716966	6.71G	43774562	6.57G	0.01	98.72	96.33	54.13
R_HT_2X_1	FRAS240136477-1r	48455528	7.27G	47255132	7.09G	0.01	98.81	96.59	51.21
R_HT_2X_2	FRAS240136478-1r	46615020	6.99G	45919252	6.89G	0.01	98.67	96.16	53.72
R_HT_2X_3	FRAS240136479-1r	46245896	6.94G	45162006	6.77G	0.01	98.74	96.4	52.04
R_HT_4X_1	FRAS240136480-1r	48070880	7.21G	47163900	7.07G	0.01	98.61	96.12	54.07
R_HT_4X_2	FRAS240136481-1r	47450546	7.12G	46395092	6.96G	0.01	98.62	96.14	53.74
R_HT_4X_3	FRAS240136482-1r	49736370	7.46G	48580368	7.29G	0.01	98.66	96.27	53.22

## Sheet: S2
After heat stress, genes in the transcription factor family related to polyploidy and high-temperature regulation show differential expression. 'Y' indicates that these genes are differentially expressed; 'N' indicates that these genes are not differentially expressed.
gene id	Mock_2X	Mock_4X	HT_2X	HT_4X	R_Mock_2X	R_Mock_4X	R_HT_2X	R_HT_4X	Mock_4X VS Mock_2X	HT-2X VS Mock_2X	HT-4X VS Mock_4X	HT-4X VS HT-2X	R_Mock_2X VS Mock_2X	R_Mock_4X VS Mock_4X	R_Mock_4X VS R_Mock_2X	R_HT-2X VS HT-2X	R_HT-2X VS R_Mock_2X	R_HT-4X VS HT-4X	R_HT-4X VS R_Mock-4X	R_HT-4X VS R_HT-2X	gene family
Os03g0818800	256.542	234.134	137.737	181.257	282.419	752.096	169.968	148.135	N	N	N	N	N	N	N	N	N	Y	Y	Y	AP2
Os04g0649100	1680.23	1619.13	1001.95	682.018	498.85	506.27	2213.91	1885.77	N	N	Y	N	N	N	N	Y	Y	N	Y	N	AP2
Os04g0653600	0.96154	2.17835	12.6485	0.939617	1.08829	1.80031	1.06108	1.09538	N	N	N	N	N	N	N	N	N	N	N	N	AP2
Os05g0121600	11049.3	9157.81	2445.22	4171.53	5158.91	4905.17	16586.4	14186.9	N	Y	Y	N	N	N	N	Y	Y	N	Y	N	AP2
Os05g0536250	13.5937	7.47933	22.9545	29.8109	2.155	2.8506	11.7156	2.57277	N	N	Y	N	N	N	N	Y	N	Y	N	N	AP2
Os06g0639200	1.27191	1.86983	18.3566	0.939617	1.08829	1.08192	1.06108	1.09538	N	N	N	N	N	N	N	N	N	N	N	N	AP2
Os07g0235800	276.743	314.888	136.336	84.797	438.504	510.219	270.463	251.056	N	Y	Y	N	N	N	N	Y	N	Y	Y	N	AP2
Os11g0129700	12.1792	10.274	19.5143	7.19958	4.74196	2.89748	38.4482	11.3356	N	N	N	N	N	N	N	N	Y	N	N	N	AP2
Os12g0126300	13.0914	29.8664	14.5312	4.70487	3.24293	1.43565	12.9253	2.55183	N	N	Y	N	N	Y	N	N	N	N	N	N	AP2
Os01g0203000	587.343	625.2	376.871	486.583	875.239	1104.8	1347.8	2155.67	N	N	N	N	Y	Y	N	Y	N	Y	N	N	BES1
Os02g0129600	148.768	175.215	198.236	195.323	227.95	149.567	111.629	79.8132	N	N	N	N	N	Y	N	N	Y	N	N	N	BES1
Os02g0233200	15.6573	28.0327	68.7302	49.7075	16.9261	18.3089	4.91507	2.9214	N	Y	N	N	N	Y	N	Y	N	N	Y	N	BES1
Os06g0552300	173.679	169.767	142.966	134.593	347.428	371.504	232.118	233.034	N	N	N	N	N	N	N	Y	N	Y	N	N	BES1
Os07g0580500	551.767	644.575	281.483	120.871	848.852	2000.5	622.767	857.034	N	N	Y	N	N	N	N	Y	N	Y	Y	N	BES1
Os01g0761100	386.059	290.35	161.292	220.296	281.09	389.832	413.108	330.635	N	Y	N	N	N	N	N	N	N	N	N	N	CPP
Os02g0274600	111.101	113.64	57.93	71.6485	81.6807	44.6263	114.833	98.2858	N	N	N	N	N	N	N	N	N	N	Y	N	CPP
Os05g0509400	289.114	253.104	270.909	293.246	304.292	312.251	275.413	323.421	N	N	N	N	N	N	N	N	N	N	N	N	CPP
Os06g0332700	101.543	94.6601	83.729	93.0244	54.3857	39.0859	89.3734	84.7972	N	N	N	N	N	N	N	N	N	Y	Y	N	CPP
Os08g0369600	163.088	190.85	171.468	134.04	191.409	101.205	102.683	74.4359	N	N	N	N	N	Y	N	N	N	N	N	N	CPP
Os12g0605300	333.128	276.313	338.486	371.26	455.919	510.04	497.271	532.391	N	N	N	N	N	N	N	N	N	N	N	N	CPP
Os12g0605500	59.2083	76.2508	485.806	51.2542	57.8502	53.6049	16.697	38.7697	N	Y	N	Y	N	N	N	Y	N	N	N	N	CPP
Os01g0165000	166.546	141.462	163.447	304.878	453.971	908.657	291.04	342.017	N	N	Y	N	N	Y	N	Y	N	Y	Y	N	ERF
Os01g0224100	12.0449	8.71939	70.7475	16.5392	62.6715	144.631	8.098	23.7608	N	Y	N	Y	N	N	N	N	Y	Y	Y	N	ERF
Os01g0313300	70.8506	165.679	134.27	65.0548	1581.92	868.739	8.46658	5.82969	N	N	N	N	Y	Y	N	Y	Y	Y	Y	N	ERF
Os01g0752500	165.68	110.596	323.212	257.127	176.287	359.548	527.15	643.604	N	N	Y	N	Y	Y	N	N	Y	N	N	N	ERF
Os01g0797600	3481.21	2060.69	1124.17	752.198	2009.74	2830.1	1199.32	2162.47	N	Y	Y	N	Y	N	N	N	N	Y	N	N	ERF
Os01g0868000	84.7298	67.963	129.517	390.04	149.521	1505.55	572.029	563.722	N	N	Y	Y	Y	Y	N	N	Y	Y	Y	Y	ERF
Os01g0885900	3.16458	1.56065	1.17556	2.20394	3.62079	123.436	9.31262	38.3158	N	N	N	N	N	Y	N	N	N	Y	N	Y	ERF
Os01g0968800	1.59907	0.934246	0.877059	0.939617	4.01985	196.055	1.77568	100.422	N	N	N	N	N	N	N	N	N	N	N	N	ERF
Os02g0202000	1.27191	45.4019	14.2826	2.19715	1.08829	1.08192	1.06108	1.09538	Y	N	Y	N	N	Y	N	N	N	N	N	N	ERF
Os02g0499000	2314.28	1267.44	748.323	1360.72	862.62	418.772	6177.49	7616.19	N	Y	N	N	Y	Y	N	N	Y	Y	Y	Y	ERF
Os02g0521100	9.27043	6.84353	28.9561	31.7523	10.5938	17.3009	19.8146	22.2238	N	N	N	N	N	N	N	N	N	N	N	N	ERF
Os02g0546600	0.96154	0.934246	1.47407	6.93708	1.79943	18.0042	1.06108	1.09538	N	N	N	N	N	N	N	N	N	N	Y	Y	ERF
Os02g0638650	91.9377	64.1544	115.771	249.476	53.198	217.72	50.7841	447.396	N	N	N	N	N	Y	Y	N	N	N	N	N	ERF
Os02g0654700	670.374	118.196	387.156	498.768	729.787	2096.74	284.263	1168.86	Y	N	Y	N	N	Y	Y	N	N	Y	N	N	ERF
Os02g0655200	1.92623	6.23256	8.80229	18.8093	19.8471	34.1861	8.09864	9.15751	N	N	N	N	N	N	N	N	N	N	Y	N	ERF
Os02g0656600	257.274	268.616	63.004	28.5398	6.06629	2.1595	453.868	284.374	N	Y	Y	N	N	N	N	Y	Y	Y	Y	N	ERF
Os02g0657000	544.121	505.006	314.652	77.9107	6.42187	1.44111	53.9726	37.5209	N	N	Y	N	Y	Y	N	Y	Y	Y	Y	N	ERF
Os02g0676800	17.7942	22.1053	3.21415	26.5158	112.371	490.243	17.0869	24.2605	N	N	N	N	N	N	N	Y	Y	Y	Y	N	ERF
Os02g0677300	149.115	98.8542	8.483	131.474	557.991	1646.2	18.3017	36.2128	N	Y	N	Y	Y	N	N	Y	Y	Y	Y	N	ERF
Os02g0752800	2514.69	1489.98	1175.57	1726.93	3475.85	2753.76	3582.71	4742.67	N	Y	N	N	N	Y	N	Y	N	N	N	N	ERF
Os02g0764700	46.0544	33.6992	5.55332	12.2133	592.336	1151.7	28.1936	121.575	N	Y	N	N	N	N	N	Y	Y	Y	Y	N	ERF
Os02g0781300	3.83568	0.934246	0.877059	9.09805	2.54346	50.8789	2.79354	5.47783	N	N	N	N	N	N	N	N	N	N	N	Y	ERF
Os02g0782700	1476.07	1915.26	1489.75	1998.6	1275.06	2973.83	3088.07	3200.1	N	N	N	N	Y	N	N	N	Y	N	N	Y	ERF
Os02g0797100	8.30574	3.7477	26.1436	23.3734	2.16596	1.08192	2.10056	2.19099	N	N	Y	N	N	N	N	Y	N	Y	N	N	ERF
Os03g0182800	113.588	240.674	357.833	456.948	98.7047	300.499	199.404	258.043	N	N	N	N	N	N	N	Y	N	N	N	N	ERF
Os03g0183000	283.494	680.58	1678.52	1351.23	548.248	293.262	271.134	102.448	N	Y	N	N	N	Y	N	N	N	Y	N	N	ERF
Os03g0183200	2421.44	1131.99	101.922	117.267	1664.87	2615	8725.06	5168.89	N	Y	Y	N	Y	Y	N	Y	Y	Y	N	N	ERF
Os03g0183300	13504.2	12707.5	5121.51	3455.77	10294	6465	5105.11	4225.33	N	Y	Y	N	Y	Y	N	Y	Y	N	N	N	ERF
Os03g0815800	883.159	799.255	646.202	810.942	1695.92	2051.32	1388.79	1940.12	N	N	N	N	N	Y	N	Y	N	Y	N	N	ERF
Os03g0860100	6.67625	1.55663	7.03597	97.0754	2.91	18.2847	15.6131	10.6024	N	N	Y	Y	N	N	N	N	N	N	N	N	ERF
Os04g0398000	88.2519	92.0254	334.244	654.578	287.238	279.258	60.1123	198.27	N	N	Y	N	N	N	N	N	Y	N	N	N	ERF
Os04g0429050	3.81889	2.48619	8.83245	7.17698	26.5422	17.2365	4.95893	3.68082	N	N	N	N	N	N	N	N	N	N	N	N	ERF
Os04g0529100	17.4126	19.8936	34.2718	56.2374	14.4789	47.3552	27.2653	24.0972	N	N	N	N	N	N	N	N	N	N	N	N	ERF
Os04g0546800	1826.45	1197.58	1325.39	1512.35	2590.39	3753.28	1951.84	2086.79	N	N	N	N	N	N	N	N	N	Y	N	N	ERF
Os04g0549700	123.331	213.902	119.647	5.93582	1.45482	1.08192	20.4601	3.65987	N	N	Y	Y	Y	Y	N	Y	Y	N	N	N	ERF
Os04g0550200	446.633	579.856	206.016	206.613	163.675	114.794	43.0854	29.9431	N	N	N	N	Y	Y	N	N	N	N	N	N	ERF
Os04g0572400	113.511	197.821	60.9987	29.6661	185.12	17.6254	4.54777	2.17788	N	N	Y	N	Y	Y	N	N	Y	N	N	Y	ERF
Os04g0610400	11698.9	5903.38	2657.3	1858.52	7112.28	3564.26	786.182	1613.89	N	Y	Y	N	Y	Y	N	Y	Y	N	N	N	ERF
Os04g0648900	1839.66	1610.32	780.221	769.044	1031.61	4691.35	2949.43	2451.24	N	Y	N	N	N	N	N	N	Y	Y	N	Y	ERF
Os04g0669200	6955.16	3330.47	1153.51	853.645	4161.85	2775.44	1984.73	3095.54	N	Y	Y	N	Y	N	N	Y	Y	Y	N	N	ERF
Os05g0316800	411.62	311.523	482.711	448.974	585.751	873.357	368.338	390.717	N	N	N	N	N	N	N	N	N	N	Y	N	ERF
Os05g0346200	933.323	867.414	1090.67	955.678	1207.25	1185.06	1105.4	1132.15	N	N	N	N	N	N	N	N	N	N	N	N	ERF
Os05g0361700	42.1512	37.0324	15.4049	1.88602	1.08829	4.30375	5.91019	2.17788	N	N	Y	N	N	Y	N	N	N	N	N	N	ERF
Os05g0497200	1133.84	532.053	148.983	41.5152	115.452	903.758	93.0787	332.93	N	Y	Y	N	Y	N	N	N	N	Y	N	Y	ERF
Os05g0497300	10747.9	7067.17	3125.99	2552.99	10132.3	9786.93	1462.65	3404.6	N	Y	Y	N	Y	Y	N	Y	Y	Y	Y	N	ERF
Os05g0572000	39.9317	44.7968	32.7116	62.737	189.918	434.352	225.867	307.052	N	N	N	N	Y	Y	N	Y	N	Y	N	N	ERF
Os06g0127100	99.8363	28.9965	5.55332	17.4636	445.276	3685.3	11.9531	189.129	N	Y	N	N	Y	N	Y	Y	Y	Y	Y	N	ERF
Os06g0166400	884.189	353.679	659.262	1108.33	259.156	416.888	905.584	543.871	N	N	Y	N	N	N	N	Y	Y	Y	N	N	ERF
Os06g0194000	3832.7	7540.59	1921.91	1367.08	2202.38	2401.04	3758.54	3423.38	N	N	Y	N	N	Y	N	N	N	N	N	N	ERF
Os06g0222400	645.847	220.259	492.808	549.463	287.358	274.83	512.997	302.934	Y	N	Y	N	N	N	N	N	N	N	N	N	ERF
Os06g0604000	28.6395	923.528	316.388	12.1794	3.2875	4.29283	3.13922	5.84303	Y	Y	Y	Y	Y	Y	N	Y	N	N	N	N	ERF
Os06g0691100	299.871	285.262	179.105	170.584	186.498	406.091	293.269	507.734	N	N	N	N	N	N	N	N	N	Y	N	Y	ERF
Os07g0227600	555.804	467.576	414.289	379.81	320.898	658.713	1473.2	1571.48	N	N	N	N	Y	Y	N	N	Y	N	Y	N	ERF
Os07g0410300	14.0235	5.61352	13.4762	6.2368	3.26414	33.7256	1.77584	3.26038	N	N	N	N	N	N	N	N	N	Y	Y	Y	ERF
Os07g0410700	16.5266	11.2264	5.83987	3.43999	6.21585	13.7679	30.6436	6.17326	N	N	N	N	N	N	N	N	N	N	N	N	ERF
Os07g0617000	1193.08	649.995	644.973	440.814	2998.57	3367.9	846.33	561.855	N	N	N	N	N	N	N	Y	Y	Y	Y	N	ERF
Os07g0674800	18.2462	5.90865	16.1162	15.6166	16.6795	46.8077	1.06108	2.9214	N	N	N	N	N	N	N	N	N	N	Y	N	ERF
Os08g0408500	4520.41	3492.03	1953.75	2035.5	2745.69	1403.49	2430.38	1847.09	N	Y	N	N	N	N	N	N	N	N	N	N	ERF
Os08g0442400	170.286	153.06	27.5778	19.366	6.86264	10.7614	156.418	143.55	N	Y	Y	N	N	N	N	Y	Y	N	Y	N	ERF
Os08g0474000	56.109	14.9687	2.63559	5.61622	504.126	4337.62	25.8095	109.726	N	Y	N	N	N	N	N	Y	Y	Y	Y	N	ERF
Os08g0537900	255.856	415.284	611.854	508.912	406.813	467.78	295.148	242.822	N	Y	N	N	N	N	N	N	N	N	N	N	ERF
Os09g0286600	946.466	989.778	503.047	287.905	403.558	132.802	495.585	127.764	N	N	Y	N	N	Y	Y	N	N	N	N	Y	ERF
Os09g0287000	207.598	1012.52	292.982	301.352	1800	1148.1	99.4595	12.3935	Y	N	Y	N	N	Y	Y	Y	Y	Y	Y	N	ERF
Os09g0309700	357.778	419.929	388.477	750.085	475.99	389.705	554.604	612.593	N	N	N	N	N	N	N	N	N	N	N	N	ERF
Os09g0369050	8505.43	7646.46	3286.13	4115.96	11711.8	10644	8852.84	8878.76	N	Y	N	N	N	N	N	Y	N	Y	N	N	ERF
Os09g0434500	18174	12798.4	2053.97	1850.21	7247.2	2086.49	28774.5	9105.66	N	Y	Y	N	N	N	Y	Y	Y	N	Y	Y	ERF
Os09g0457900	235.096	10.9098	52.4241	16.9668	3199.76	2103.83	4.89345	33.541	Y	N	N	N	Y	N	N	Y	Y	Y	Y	N	ERF
Os09g0522000	2526.51	772.803	284.815	118.475	9224.46	2626.13	16.2197	108.133	N	Y	Y	N	Y	Y	Y	Y	Y	Y	Y	N	ERF
Os09g0522100	709.728	266.719	74.0115	30.9587	788.958	186.275	4.17854	4.72971	N	Y	Y	N	Y	Y	N	Y	Y	Y	Y	N	ERF
Os09g0522200	1735.34	572.592	127.109	98.0508	7592.41	3027.62	46.488	40.091	N	Y	Y	N	Y	Y	N	Y	Y	Y	Y	N	ERF
Os10g0371100	32.4396	51.1232	10.2839	14.4478	1.45482	3.20979	47.0754	79.1411	N	N	Y	N	N	N	N	N	Y	N	Y	N	ERF
Os10g0390800	9.90686	26.1495	21.0827	7.8224	1.08829	2.49686	3.2268	1.09538	N	N	N	N	N	N	N	Y	N	N	N	N	ERF
Os10g0560700	97.5303	271.332	105.721	15.6075	10.8404	4.271	73.5426	7.6762	N	N	Y	Y	N	Y	Y	Y	Y	N	N	N	ERF
Os11g0168500	4.78776	5.6135	2.03417	3.75056	1.82136	2.1595	58.3293	18.3419	N	N	N	N	Y	N	N	N	Y	N	N	N	ERF
Os12g0603300	65.2324	101.393	34.7357	4.35981	1.45446	1.45091	9.74368	1.09538	N	N	Y	Y	Y	Y	N	Y	N	N	N	N	ERF
Os02g0678800	4.06528	3.43047	61.0818	0.939617	1.08829	10.7147	1.06108	1.09538	N	Y	N	Y	N	N	N	Y	N	N	N	N	GRF
Os02g0701300	8.89291	18.3443	36.156	3.11641	6.18403	5.39322	7.10272	6.54261	N	N	N	Y	N	N	N	Y	N	N	N	N	GRF
Os02g0776900	9.48742	13.6992	76.9717	7.18712	2.5325	11.4547	2.79322	5.89276	N	Y	N	Y	N	N	N	Y	N	N	N	N	GRF
Os03g0729500	11.8928	29.2246	97.0268	1.25019	1.08829	2.86151	1.06108	1.09538	N	N	Y	Y	N	Y	N	Y	N	N	N	N	GRF
Os04g0600900	397.531	769.953	442.194	41.7771	43.0137	55.6046	28.8597	13.8617	N	N	Y	Y	Y	Y	N	Y	N	N	N	N	GRF
Os07g0467500	751.604	756.168	466.429	412.164	624.847	613.881	1207.77	1119.46	N	N	N	N	N	N	N	N	N	N	N	N	GRF
Os11g0551900	19.6607	30.2004	32.4659	15.9497	4.35278	8.31029	6.71365	7.65894	N	N	N	N	N	Y	N	Y	N	N	N	N	GRF
Os12g0484900	5.06457	9.01788	39.6407	2.19659	1.08829	2.1595	3.14003	5.52756	N	N	N	Y	N	N	N	Y	N	N	N	N	GRF
Os07g0586700	110.623	214.982	123.881	41.9643	66.9999	36.6131	87.5656	40.5663	N	N	Y	Y	N	Y	N	N	N	N	N	N	HRT-like
Os01g0922800	620.851	631.272	533.697	674.212	1829.73	2409.04	1685.56	2139.81	N	N	N	N	Y	Y	N	Y	N	Y	N	N	M-type_MADS
Os02g0731200	299.073	206.111	130.734	181.214	610.368	470.79	630.568	706.711	N	Y	N	N	Y	Y	N	Y	N	Y	N	N	M-type_MADS
Os08g0494100	19.71	4.34933	1.46757	7.81393	2.155	1.08192	52.1202	110.701	N	Y	N	N	N	Y	N	N	Y	N	Y	N	M-type_MADS
Os01g0158900	271.224	396.356	498.703	323.471	592.629	414.201	164.734	49.173	N	N	N	N	N	Y	Y	N	Y	N	Y	N	NF-X1
Os06g0252300	681.823	419.7	820.716	1003.05	604.699	1233.44	962.602	1250.59	N	N	Y	N	N	Y	N	N	N	N	N	Y	NF-X1
Os01g0140700	49.6217	37.6897	9.88976	4.05602	5.02079	1.80031	54.9797	1.09538	N	Y	Y	N	N	Y	Y	N	Y	N	N	N	RAV
Os01g0141000	4030.36	770.615	1464.83	780.881	1658.33	412.166	5015.5	1647.54	Y	N	N	N	N	N	N	N	N	N	Y	Y	RAV
Os01g0693400	2002.59	1402.1	1109.91	782.622	3542.93	6511.46	1649.14	6599.97	N	N	N	N	N	Y	Y	Y	N	Y	N	N	RAV
Os05g0549800	96.5517	77.9735	91.2846	168.076	111.726	210.864	119.025	422.992	N	N	N	N	N	Y	N	N	N	N	N	N	RAV
Os01g0848400	27.7336	43.0241	22.2078	11.216	9.37608	12.1306	2.83676	8.06718	N	N	N	N	Y	Y	N	N	N	N	N	N	TALE
Os02g0182800	1938.33	2015.73	993.884	1207.33	2573.79	3249.37	3240.3	4762.58	N	N	N	N	N	Y	N	Y	N	Y	N	N	TALE
Os02g0226600	4.9964	17.1209	31.6283	1.87245	1.08829	1.08192	1.06108	1.09538	N	N	N	Y	N	Y	N	Y	N	N	N	N	TALE
Os03g0123500	283.442	371.922	407.968	47.7548	2.5325	7.901	30.5007	2.5562	N	N	Y	Y	Y	Y	Y	Y	Y	Y	N	N	TALE
Os03g0124000	1003.09	948.991	160.177	310.706	190.768	1192.81	1229.06	3040.56	N	Y	Y	N	N	Y	N	N	Y	Y	Y	Y	TALE
Os03g0165300	517.435	561.561	152.782	124.271	288.997	311.414	399.447	361.074	N	Y	Y	N	N	N	N	N	N	Y	N	N	TALE
Os03g0673000	66.8117	109.647	66.725	47.2191	5.74325	1.43565	8.79163	5.50201	N	N	Y	N	Y	Y	N	Y	N	Y	N	N	TALE
Os03g0680700	3.46132	51.0154	13.3543	2.18358	1.08829	2.8506	1.06108	1.09538	Y	N	Y	N	N	Y	N	N	N	N	N	N	TALE
Os03g0680800	5123.74	5273.89	3558.34	4742.61	3593.28	3359.11	7765.26	8991.03	N	N	N	N	N	N	N	N	Y	N	Y	N	TALE
Os03g0732100	3586.62	4035.93	1061.21	757.778	1477.25	1368.84	2974.86	1266.55	N	Y	Y	N	N	Y	N	N	N	N	N	N	TALE
Os06g0108900	4423.43	2409.62	516.629	641.698	299.69	140.236	4398.62	1786.86	N	Y	Y	N	N	N	N	N	Y	Y	Y	N	TALE
Os06g0562300	32.1449	42.3885	15.2264	3.42698	4.34325	2.86697	13.3171	4.03751	N	N	Y	N	N	Y	N	N	N	N	N	N	TALE
Os06g0646600	5397.38	4513.01	1783.7	1710.89	9963.89	8769.98	7035.58	8045.31	N	Y	Y	N	N	N	N	Y	N	Y	N	N	TALE
Os08g0292900	1986.42	2027.28	696.124	1015.75	3151.08	2402.7	4014.75	3627.16	N	Y	N	N	Y	N	N	Y	N	Y	N	N	TALE
Os10g0534900	2575.95	1846.91	689.883	626.517	1920.3	3476.79	3455.97	5799.49	N	Y	Y	N	N	Y	N	Y	N	Y	N	N	TALE
Os11g0158832	955.675	789.442	421.953	425.302	633.42	878.672	967.775	675.458	N	Y	N	N	N	N	N	N	N	Y	N	N	TALE
Os12g0636200	1480.04	1521.44	1165.97	1196.24	639.058	811.917	1748.85	2120.25	N	N	N	N	N	N	N	N	Y	N	Y	N	TALE
Os01g0182700	16.8715	27.0837	20.8995	6.56318	7.21786	5.82322	6.06421	2.17788	N	N	Y	N	N	Y	N	N	N	N	N	N	WRKY
Os01g0185900	30.3194	12.8098	26.4155	48.5976	9.76025	8.22213	5.60869	3.64744	N	N	N	N	N	N	N	N	N	Y	N	N	WRKY
Os01g0186000	39.8729	44.6564	27.6245	58.6992	75.6217	79.3294	5.95518	9.85959	N	N	N	N	Y	Y	N	N	Y	N	Y	N	WRKY
Os01g0246700	828.268	292.461	1088.88	1794.73	7763.76	17971.2	1640.78	4082.96	N	N	Y	N	N	Y	N	Y	Y	Y	Y	N	WRKY
Os01g0289600	511.24	284.798	523.194	289.934	290.446	443.654	350.481	609.887	N	N	N	N	N	N	N	N	N	N	N	N	WRKY
Os01g0584900	52.601	10.889	229.445	236.932	37.3035	535.866	46.0418	556.193	N	N	Y	N	N	Y	Y	Y	N	N	N	Y	WRKY
Os01g0586800	2.91189	1.2441	25.07	44.6479	1.08829	1.08192	2.4464	8.05912	N	Y	Y	N	N	N	N	Y	N	Y	N	N	WRKY
Os01g0624700	18.5576	15.6024	10.2262	20.9239	80.3634	212.098	14.075	20.798	N	N	N	N	N	N	N	Y	Y	Y	Y	N	WRKY
Os01g0626400	19.7739	25.5231	63.4763	70.6754	22.3891	86.3861	21.6507	64.2991	N	N	N	N	N	N	N	N	N	N	N	N	WRKY
Os01g0656400	88.7311	89.3609	58.2162	173.134	453.473	2329.47	125.576	462.278	N	N	N	Y	N	Y	Y	Y	Y	Y	Y	Y	WRKY
Os01g0665750	61.7858	70.4768	49.9278	70.1732	45.4385	60.0878	35.4055	42.2518	N	N	N	N	N	N	N	N	N	N	N	N	WRKY
Os01g0714800	4.47636	0.934246	3.53215	1.87923	3.64235	78.0897	4.6347	39.8399	N	N	N	N	N	Y	N	N	N	Y	N	Y	WRKY
Os01g0730700	51.9706	21.1771	234.47	187.821	116.57	178.729	24.8621	61.5823	N	N	Y	N	N	N	N	N	Y	N	N	N	WRKY
Os01g0734000	3.21808	14.9573	30.3488	51.5144	4.36268	8.20576	5.71691	4.04602	N	Y	N	N	N	N	N	Y	N	Y	N	N	WRKY
Os01g0750100	2757.4	1720.24	1308.73	1449.29	3968.6	4502.06	2513.47	3028.39	N	Y	N	N	N	N	N	Y	N	Y	N	N	WRKY
Os01g0821300	75.2378	16.2121	20.7447	81.4456	212.389	2949.24	91.6645	565.205	N	N	N	N	N	Y	N	Y	N	Y	Y	Y	WRKY
Os01g0821600	1963.43	720.881	438.343	367.864	840.671	1513.57	57.9102	746.963	N	Y	N	N	Y	N	Y	N	Y	Y	N	N	WRKY
Os01g0826400	820.989	75.0095	424.869	793.883	4078.09	6635.95	833.822	1963.85	Y	N	Y	N	N	Y	N	Y	Y	Y	Y	N	WRKY
Os01g0972800	7.49618	10.27	30.4732	0.939617	1.08829	1.08192	1.06108	1.09538	N	N	N	Y	N	N	N	Y	N	N	N	N	WRKY
Os02g0181300	5115.34	1468.86	763.432	1639.26	14101	39214.7	2811.49	7790.74	Y	Y	N	N	N	Y	N	Y	Y	Y	Y	N	WRKY
Os02g0462800	17.1589	4.97707	11.785	34.4999	133.943	454.573	20.3354	109.251	N	N	Y	N	N	Y	N	Y	Y	Y	N	N	WRKY
Os02g0652100	7.04848	38.8768	11.2724	5.61846	7.20725	2.1595	1.42935	1.09538	N	N	Y	N	N	Y	N	N	N	N	N	N	WRKY
Os02g0698800	4.06528	16.2329	11.388	8.43507	1.08829	1.08192	1.06108	1.09538	N	N	N	N	N	Y	N	N	N	N	N	N	WRKY
Os02g0770500	6.50645	9.35988	178.72	266.392	2.155	3.23162	1.06108	16.4164	N	Y	Y	N	N	N	N	Y	N	Y	N	N	WRKY
Os03g0321700	9.02822	9.34446	14.0818	22.2182	14.1229	10.152	17.4957	17.1073	N	N	N	N	N	N	N	N	N	N	N	N	WRKY
Os03g0335200	104.879	12.5033	331.036	208.035	699.371	1092.04	14.0329	286.538	Y	N	Y	N	Y	Y	Y	N	Y	N	N	N	WRKY
Os03g0444900	151.277	171.682	157.893	206.472	272.091	317.919	210.642	476.757	N	N	N	N	N	Y	Y	N	N	N	N	N	WRKY
Os03g0657400	35.8287	21.7982	16.4992	16.5906	115.644	791.939	74.1011	331.893	N	N	N	N	N	Y	Y	Y	N	Y	N	Y	WRKY
Os03g0741400	386.4	444.544	236.038	279.006	951.468	1313.63	506.988	1116.44	N	N	N	N	N	Y	Y	Y	N	Y	N	N	WRKY
Os03g0758050	27.4171	19.9532	20.2994	41.0338	85.5315	89.2536	12.8864	36.1177	N	N	N	N	N	N	N	Y	Y	N	N	N	WRKY
Os03g0798500	34.5472	22.4533	15.2184	14.9869	2.16561	1.08192	10.1119	12.3074	N	N	N	N	N	N	N	N	N	N	N	N	WRKY
Os03g0855100	13.1542	12.783	60.0781	9.70331	7.20725	1.08192	3.87575	1.09538	N	N	N	Y	N	N	N	Y	N	N	N	N	WRKY
Os04g0287400	1348.34	872.952	890.165	1313.72	2175.4	3516.63	2682.3	3027.51	N	N	N	N	N	Y	N	Y	N	Y	N	N	WRKY
Os04g0471700	79.3819	99.844	58.3013	20.3361	3.98768	4.37343	51.5762	21.2608	N	N	Y	N	N	Y	N	Y	Y	N	N	N	WRKY
Os04g0545000	9.97613	37.6917	13.6617	15.9673	4.3535	14.7549	6.82187	2.91703	Y	N	N	N	N	Y	N	N	N	N	N	N	WRKY
Os04g0605100	1502.49	1327.58	740.132	1006.27	2022.02	3222.37	1411.85	3236.54	N	N	N	N	N	Y	N	Y	N	Y	N	N	WRKY
Os05g0129800	262.176	228.075	35.0513	60.726	380.009	214.309	758.059	1065.52	N	Y	Y	N	Y	Y	N	Y	N	Y	Y	N	WRKY
Os05g0137500	404.098	395.411	174.496	228.291	122.589	129.725	232.629	231.766	N	N	N	N	N	N	N	N	N	N	N	N	WRKY
Os05g0183100	888.06	596.872	682.58	759.247	754.72	1401.02	338.453	385.532	N	N	N	N	N	N	N	N	N	N	Y	N	WRKY
Os05g0322900	2508.78	910.669	2917.91	2338.44	3735.05	6309.17	1009.98	7818.55	N	N	N	N	N	Y	Y	N	Y	Y	N	N	WRKY
Os05g0343400	13018.7	4864.05	4419.76	4844.08	17089.7	16150.3	5135.84	6745.78	Y	Y	N	N	Y	N	N	Y	Y	Y	Y	N	WRKY
Os05g0474800	120.799	19.2919	260.895	314.488	412.275	1019.59	163.45	476.234	Y	N	Y	N	N	Y	N	N	N	N	N	N	WRKY
Os05g0478700	2.83742	3.73565	26.2239	12.2495	10.418	56.8745	2.12217	128.358	N	N	N	N	N	Y	Y	N	N	N	N	N	WRKY
Os05g0537100	578.809	185.162	251.458	367.406	1097.54	4737.49	620.814	2008.07	Y	N	N	N	N	Y	Y	Y	N	Y	Y	Y	WRKY
Os05g0565900	18.2378	11.832	27.8726	60.5258	43.3733	144.508	51.0969	154.542	N	N	Y	N	N	Y	N	N	N	N	N	N	WRKY
Os05g0571200	24.6437	26.7511	155.554	307.636	23.9892	87.0704	4.63405	44.8407	N	Y	Y	N	N	N	Y	Y	N	N	N	N	WRKY
Os05g0583000	17.3161	19.0015	38.8372	49.3951	84.0059	222.365	170.839	280.548	N	N	N	N	Y	Y	N	N	N	N	N	N	WRKY
Os06g0146250	165.445	98.875	81.1892	106.423	148.577	339.849	257.885	482.258	N	N	N	N	N	Y	N	N	N	Y	N	N	WRKY
Os06g0158100	21.6531	19.919	42.6688	135.732	48.215	137.738	71.2682	159.183	N	N	Y	Y	Y	Y	N	N	N	N	N	Y	WRKY
Os06g0504900	4.79722	18.9773	11.6067	3.76693	4.99958	1.08192	3.22696	3.29881	N	N	N	N	N	N	N	N	N	N	N	N	WRKY
Os06g0649000	252.59	33.0487	404.042	417.09	735.216	3614.48	144.099	494.983	Y	N	Y	N	N	Y	N	N	Y	Y	Y	Y	WRKY
Os07g0111400	78.2196	41.1463	48.3837	56.4935	145.023	170.366	36.403	49.1334	N	N	N	N	N	N	N	N	Y	N	Y	N	WRKY
Os07g0583700	901.897	850.531	751.768	848.552	1152.05	867.243	1008.23	957.829	N	N	N	N	N	N	N	N	N	N	N	N	WRKY
Os07g0596900	178.094	246.114	242.385	228.814	360.586	247.005	299.893	293.394	N	N	N	N	N	N	N	N	N	N	N	N	WRKY
Os07g0680400	299.847	61.0781	217.678	109.984	294.428	418.844	537.946	1571.56	Y	N	N	N	N	Y	N	N	N	Y	Y	N	WRKY
Os08g0198900	87.7465	94.0979	122.511	150.319	57.6235	35.0031	72.0229	47.0253	N	N	N	N	N	N	N	N	N	Y	N	N	WRKY
Os08g0235800	785.883	506.815	619.967	382.229	835.371	918.754	251.881	406.493	N	N	N	N	Y	N	N	N	Y	Y	Y	N	WRKY
Os08g0276200	512.662	503.763	426.087	561.444	382.834	367.17	523.999	538.813	N	N	N	N	N	N	N	N	N	N	N	N	WRKY
Os08g0386200	2102.31	509.942	642.776	1064.95	5308.82	1986.32	557.344	2141.84	Y	Y	N	N	Y	Y	Y	Y	Y	N	N	N	WRKY
Os08g0499300	232.858	135.677	80.6684	49.841	656.206	651.215	164.509	45.4184	N	Y	Y	N	N	Y	Y	Y	Y	Y	Y	N	WRKY
Os09g0334500	3476.79	1203.65	937.952	2620.84	11208.9	9420.84	2859.11	4522.6	Y	Y	N	Y	N	Y	N	Y	Y	Y	N	N	WRKY
Os09g0417600	403.386	119.02	822.846	579.494	361.493	10697.5	790.731	3737.34	N	N	N	N	N	Y	N	N	N	Y	N	Y	WRKY
Os09g0417800	178.548	43.3441	986.093	1030.1	214.391	1760.12	1201.28	8452.27	N	Y	Y	N	Y	Y	Y	Y	Y	N	Y	Y	WRKY
Os09g0481700	1628.67	1170.08	765.471	1007.68	1734.33	1196.2	2175.48	1845.9	N	Y	N	N	N	N	N	Y	N	N	N	N	WRKY
Os10g0579400	19.3273	22.0966	2.64417	2.49471	3.99864	1.08192	26.035	58.8445	N	N	N	N	N	N	N	N	N	N	Y	N	WRKY
Os11g0116600	6.06598	8.72476	3.81869	19.4372	3.5985	28.1125	13.4034	47.7914	N	N	N	N	N	Y	Y	N	N	N	N	Y	WRKY
Os11g0116900	72.3872	59.7991	82.917	158.535	168.604	130.657	263.988	284.36	N	N	Y	N	Y	Y	N	N	N	N	Y	N	WRKY
Os11g0117400	220.691	172.512	262.147	328.707	35.6416	45.1634	802.135	4045.98	N	N	N	N	N	Y	Y	Y	Y	Y	Y	N	WRKY
Os11g0117500	16.8213	19.2913	50.0122	62.1437	5.43189	11.8577	34.551	235.717	N	N	N	N	N	Y	N	N	N	N	Y	N	WRKY
Os11g0117600	22.0335	66.5857	133.373	63.4324	5.42021	10.3937	97.3437	354.329	N	N	N	N	N	N	N	Y	Y	N	Y	N	WRKY
Os11g0490900	291.289	162.739	546.353	707.499	460.585	810.033	546.878	870.14	N	N	Y	N	N	Y	N	N	N	N	N	N	WRKY
Os11g0685700	342.179	191.685	138.79	58.2292	296.733	116.358	154.446	31.3705	N	Y	Y	N	N	Y	Y	N	N	N	Y	Y	WRKY
Os11g0686250	60.6517	46.7565	36.093	42.818	72.5032	47.5625	167.468	62.4488	N	N	N	N	N	N	N	N	N	N	N	N	WRKY
Os12g0102350	252.541	210.778	153.03	187.2	155.269	171.773	245.938	277.524	N	N	N	N	N	N	N	N	N	N	N	N	WRKY
Os12g0116400	74.6699	65.4381	75.7291	122.196	81.7133	79.7933	232.67	425.274	N	N	N	N	Y	Y	N	N	Y	N	Y	N	WRKY
Os12g0116600	707.631	498.465	442.157	457.361	154.729	117.915	1516.48	3255.33	N	N	N	N	N	Y	N	Y	Y	Y	Y	N	WRKY
Os12g0116700	121.433	29.5927	73.3291	74.2071	13.1015	35.969	223.951	689.891	Y	N	N	N	N	Y	N	Y	Y	N	Y	N	WRKY
Os12g0597700	745.223	777.14	861.063	829.235	1002.74	1687.92	1651.34	1726.05	N	N	N	N	Y	Y	N	N	N	Y	N	N	WRKY
Os01g0174000	177.338	141.194	146.668	129.212	98.6545	25.3533	770.394	346.783	N	N	N	N	Y	N	N	N	Y	Y	Y	Y	bZIP
Os01g0211800	38.6249	469.688	142.659	12.495	4.32132	4.00878	14.9206	3.31147	N	N	Y	N	N	Y	N	Y	N	N	N	N	bZIP
Os01g0279900	462.027	409.187	327.688	373.399	676.305	524.31	492.639	446.054	N	N	N	N	N	N	N	Y	N	N	N	N	bZIP
Os01g0542700	411.657	220.955	359.275	800.652	53.1488	76.0633	1459.49	1340.96	N	N	Y	N	Y	Y	N	Y	Y	Y	Y	N	bZIP
Os01g0658900	175.853	238.724	57.1201	55.8871	125.849	58.9416	443.907	260.512	N	Y	Y	N	Y	N	N	Y	Y	N	Y	N	bZIP
Os01g0756200	18.7714	558.326	204.294	6.24359	2.155	7.52333	1.06108	2.19099	Y	Y	Y	Y	Y	Y	N	Y	N	N	N	N	bZIP
Os01g0801901	94.6735	134.469	16.7054	34.8977	43.0255	51.9136	198.312	330.952	N	Y	Y	N	N	N	N	N	Y	N	Y	N	bZIP
Os01g0808100	438.593	230.477	316.897	568.027	882.589	1702.15	582.426	982.656	N	N	Y	N	N	Y	N	Y	N	Y	N	N	bZIP
Os01g0813100	94.4835	143.06	125.213	47.1523	67.4015	23.4376	28.6262	9.8916	N	N	Y	N	Y	Y	N	N	N	N	N	N	bZIP
Os01g0859500	59.2035	31.4439	22.7898	27.3207	55.3865	55.7661	65.3766	48.6155	N	N	N	N	N	N	N	N	N	N	N	N	bZIP
Os01g0867300	482.631	244.868	607.909	765.303	1745.14	1401.82	1108.98	878.996	N	N	Y	N	Y	Y	N	Y	N	N	N	N	bZIP
Os02g0128200	1461.5	1239.74	888.668	564.134	730.951	236.83	903.34	605.875	N	N	Y	N	N	Y	N	N	N	Y	Y	Y	bZIP
Os02g0132500	1775.12	1000.4	808.556	391.249	934.517	974.5	4051.46	4820.84	N	N	Y	N	Y	Y	N	N	Y	Y	Y	N	bZIP
Os02g0175100	393.19	244.529	381.239	287.992	244.74	167.481	291.378	190.169	N	N	N	N	N	N	N	N	N	N	N	N	bZIP
Os02g0182700	216.902	235.112	88.145	176.379	710.567	1185.8	459.301	571.929	N	Y	N	Y	Y	Y	N	Y	N	Y	Y	N	bZIP
Os02g0194900	86.5764	89.7694	153.891	191.522	31.4314	35.7499	39.3907	25.9813	N	N	N	N	N	N	N	Y	N	Y	N	N	bZIP
Os02g0203000	221.933	301.337	141.835	392.781	89.1116	177.843	1218.38	3403	N	N	N	N	Y	Y	N	N	Y	N	Y	N	bZIP
Os02g0247100	10.9239	101.989	32.9488	3.44111	1.82136	2.1595	1.40741	1.09538	Y	N	Y	Y	N	Y	N	Y	N	N	N	N	bZIP
Os02g0266800	515.129	418.291	399.079	525.319	351.635	800.619	775.998	881.274	N	N	N	N	N	Y	N	N	Y	N	N	Y	bZIP
Os02g0538900	49.335	48.9054	308.049	107.77	35.8893	46.0533	21.0906	17.5137	N	Y	Y	Y	N	Y	N	Y	N	Y	Y	N	bZIP
Os02g0766700	491.693	614.191	341.466	661.835	717.767	2151.44	1199.36	1786.32	N	N	N	N	Y	Y	N	N	N	Y	N	Y	bZIP
Os02g0833600	212.266	205.124	212.7	242.026	490.114	249.871	375.415	263.778	N	N	N	N	N	N	N	Y	N	N	N	N	bZIP
Os03g0127500	12.1435	76.8899	11.5948	17.8391	14.971	20.9898	11.9094	17.5719	Y	N	Y	N	N	Y	N	N	N	N	N	N	bZIP
Os03g0239400	637.715	573.286	502.496	568.411	824.93	795.53	758.639	661.015	N	N	N	N	N	N	N	N	N	N	N	N	bZIP
Os03g0306700	14.246	3.42379	48.7733	67.5862	24.8672	103.554	5.67369	16.0543	N	Y	Y	N	N	N	N	N	Y	N	Y	Y	bZIP
Os03g0318600	1078.5	881.408	878.86	1343.34	1535.77	2082.46	2019.67	2372.79	N	N	N	N	N	Y	N	N	N	N	N	N	bZIP
Os03g0322700	18.0438	23.0771	14.2293	7.1979	17.4129	34.2034	13.9251	19.78	N	N	Y	N	N	N	N	N	N	Y	N	N	bZIP
Os03g0336200	214.099	264.496	372.527	79.6954	107.902	57.6519	107.683	51.915	N	N	Y	Y	N	Y	N	Y	N	N	N	N	bZIP
Os03g0796900	152.561	126.076	214.241	338.442	326.876	502.755	188.761	257.041	N	N	Y	N	N	Y	N	N	N	N	N	N	bZIP
Os04g0495500	7.62936	33.8832	62.0885	5.95562	3.25389	1.43565	10.6338	8.44828	N	N	N	Y	N	N	N	Y	N	N	N	N	bZIP
Os04g0637000	898.007	1024.54	355.703	394.321	328.194	118.859	1122.96	827.661	N	Y	Y	N	N	N	N	N	Y	Y	Y	Y	bZIP
Os05g0129300	12086.7	11079.4	4734.73	4894.64	9435.47	7393.48	9672.57	8325.63	N	Y	Y	N	N	N	N	N	N	N	N	N	bZIP
Os05g0411300	1036.94	816.865	942.603	1043.19	1681.39	3472.72	2089.97	2982.08	N	N	N	N	Y	Y	N	N	N	Y	N	Y	bZIP
Os05g0437700	136.288	202.203	107.317	98.5998	117.442	114.436	141.172	103.186	N	N	Y	N	N	N	N	N	N	N	N	N	bZIP
Os05g0443900	93.4698	82.2017	85.7878	67.7039	151.738	294.325	115.01	164.403	N	N	N	N	N	N	N	N	N	Y	N	N	bZIP
Os05g0489700	409.441	433.69	325.373	312.234	428.35	368.48	562.901	567.416	N	N	N	N	N	N	N	N	N	N	N	N	bZIP
Os05g0495200	272.645	291.587	161.808	118.664	239.016	192.769	296.88	229.113	N	N	Y	N	N	N	N	N	N	N	N	N	bZIP
Os05g0569300	643.403	704.857	617.294	1123.34	991.857	1060.6	1895.16	1355.8	N	N	N	N	Y	N	N	N	N	N	N	N	bZIP
Os06g0211200	99.9043	73.4922	229.092	95.9002	35.3132	42.9951	52.1648	20.1664	N	N	N	N	N	Y	N	Y	N	N	N	N	bZIP
Os06g0601500	57.2531	23.6326	7.34876	22.1695	15.9818	7.54404	814.633	558.2	N	Y	N	N	Y	Y	N	N	Y	N	Y	N	bZIP
Os06g0614100	63.1556	82.9239	38.5889	48.0392	20.0652	21.425	63.064	97.7812	N	N	N	N	N	N	N	N	N	N	N	N	bZIP
Os06g0622700	360.369	352.324	321.567	445.935	705.169	1078.71	331.495	474.736	N	N	N	N	N	N	N	Y	Y	Y	Y	N	bZIP
Os06g0646700	696.814	575.527	700.292	935.225	2063.12	1644.31	906.775	1119.22	N	N	N	N	N	N	N	Y	Y	N	N	N	bZIP
Os06g0662200	688.467	468.219	417.158	1040.17	331.101	807.493	689.124	644.221	N	N	N	N	N	N	N	N	N	N	N	N	bZIP
Os06g0716800	1887.53	1418.23	656.831	1150.92	1702.84	1714.32	3557.45	4841.37	N	Y	N	N	N	Y	N	Y	Y	N	Y	N	bZIP
Os06g0719500	49.7505	62.3462	80.7325	34.5243	61.8535	19.3644	40.4309	23.8251	N	N	N	N	N	N	N	N	N	N	N	N	bZIP
Os06g0720900	16.5086	19.6138	22.2385	12.8548	7.20904	1.78939	6.01986	8.06627	N	N	N	N	N	N	N	N	N	N	N	N	bZIP
Os07g0182000	25.7571	8.72076	91.7472	209.942	5.78746	7.15322	26.2935	20.8116	N	Y	Y	N	N	N	N	Y	Y	Y	N	N	bZIP
Os07g0209800	465.561	449.759	312.753	270.73	613.425	495.919	637.89	650.589	N	N	N	N	N	N	N	N	N	N	N	N	bZIP
Os07g0644100	353.379	326.31	612.538	798.519	567.171	1033.64	469.775	782.686	N	N	Y	N	N	Y	N	N	N	N	N	N	bZIP
Os07g0679500	15.7704	49.187	58.5746	28.7191	1.08829	1.08192	7.64361	1.09538	N	N	N	N	N	Y	N	Y	N	Y	N	N	bZIP
Os07g0686100	10.9586	16.544	16.2994	7.19223	36.51	30.5517	6.75639	4.75962	N	N	N	N	N	N	N	N	Y	Y	Y	N	bZIP
Os07g0687700	2343.4	1706.07	1065.43	1163.44	2013.62	1598.9	2243.73	1680.67	N	Y	N	N	N	N	N	N	N	N	N	N	bZIP
Os08g0176900	127.612	274.204	81.4844	69.5634	91.4051	108.448	412.766	206.767	N	N	Y	N	Y	N	N	N	Y	N	N	N	bZIP
Os08g0357300	256.795	219.916	420.465	396.544	44.0947	24.7467	206.445	28.1026	N	N	N	N	N	Y	Y	Y	Y	Y	N	N	bZIP
Os08g0472000	231.38	198.753	162.511	191.265	492.788	409.186	547.546	690.902	N	N	N	N	Y	Y	N	Y	N	Y	N	N	bZIP
Os08g0487100	40.3387	32.3908	22.911	23.1957	5.40925	2.87131	19.555	21.1043	N	N	N	N	N	N	N	Y	N	N	Y	N	bZIP
Os08g0543900	301.911	350.394	337.183	455.425	505.957	662.451	549.911	605.882	N	N	N	N	N	N	N	N	N	N	N	N	bZIP
Os08g0549600	5.97473	112.236	33.8782	2.1819	1.08829	1.08192	1.06108	1.09538	Y	Y	Y	Y	N	Y	N	Y	N	N	N	N	bZIP
Os09g0280500	69.299	115.488	83.3958	134.758	50.2462	49.0348	62.045	60.2629	N	N	N	N	N	N	N	N	N	N	N	N	bZIP
Os09g0306400	1469.12	1374.98	1159.64	1433.29	1867.31	1623.77	4179.1	3915.21	N	N	N	N	Y	Y	N	N	Y	N	Y	N	bZIP
Os09g0456200	1333.6	864.119	560.978	620.201	434.645	372.753	2508.47	3602.56	N	Y	N	N	N	Y	N	N	Y	N	Y	N	bZIP
Os09g0474000	77.5502	63.5367	17.4967	12.5126	1.79943	1.08192	21.0478	5.88839	N	Y	Y	N	Y	Y	N	N	Y	N	N	N	bZIP
Os09g0516200	406.185	384.484	210.421	212.011	302.888	283.471	577.137	609.121	N	N	N	N	N	N	N	N	N	N	Y	N	bZIP
Os09g0540800	44.6639	69.7927	68.8422	15.0016	11.237	6.79627	10.6767	11.0422	N	N	Y	Y	N	Y	N	Y	N	N	N	N	bZIP
Os10g0531900	6.44239	27.3802	8.68041	8.73543	4.68643	4.64545	2.44705	7.71878	N	N	N	N	N	N	N	N	N	N	N	N	bZIP
Os11g0152700	64.0458	36.4918	83.4108	48.0437	66.4737	39.157	38.9807	14.3113	N	N	N	N	N	N	N	N	N	N	N	N	bZIP
Os11g0154900	3.53263	8.7375	6.70264	3.44167	44.473	13.6405	3.16116	4.74742	N	N	N	N	N	N	N	Y	Y	N	N	N	bZIP
Os11g0160500	702.878	921.072	345.755	454.874	1171.6	1121.16	845.004	1216.34	N	Y	Y	N	N	N	N	Y	N	Y	N	N	bZIP
Os11g0218000	1318.72	1176.9	711.088	834.723	457.087	505.19	3118.83	4369.6	N	N	N	N	Y	Y	N	N	Y	N	Y	N	bZIP
Os12g0152900	58.3206	44.6063	53.2662	63.1009	60.0435	54.5165	79.1521	53.0066	N	N	N	N	N	N	N	N	N	N	N	N	bZIP
Os12g0162500	422.547	495.073	281.426	410.259	1193.87	1590.31	690.642	915.031	N	N	N	N	N	N	N	Y	N	Y	N	N	bZIP
Os12g0194600	167.485	174.448	135.815	111.579	109.25	203.506	311.457	416.153	N	N	N	N	N	Y	N	N	Y	N	N	N	bZIP
Os12g0233800	804.789	695.595	644.771	741.697	1212.88	1212.44	1533.28	1692.65	N	N	N	N	N	Y	N	N	N	N	N	N	bZIP
Os12g0601800	3187.87	1690.94	282.709	136.466	466.379	324.235	2004.48	876.195	N	Y	Y	N	N	N	N	N	Y	N	N	N	bZIP
Os12g0634500	8.66119	8.42695	36.788	31.2552	1.45446	20.3487	20.1395	12.4066	N	Y	Y	N	N	N	N	Y	N	N	N	Y	bZIP
Os01g0236300	435.474	448.2	123.068	80.979	309.837	215.177	911.006	657.252	N	Y	Y	N	Y	N	N	Y	Y	Y	Y	N	ARF
Os01g0670800	449.051	679.937	412.02	368.164	333.66	440.283	298.667	327.008	N	N	N	N	N	Y	N	N	N	N	N	N	ARF
Os01g0753500	507.615	1029.03	261.667	181.852	229.296	306.369	252.421	224.281	N	N	Y	N	Y	Y	N	N	N	N	N	N	ARF
Os01g0927600	5943.26	5657.39	3012.31	3596.34	7042.03	14692.7	11040.3	16190.6	N	N	N	N	N	Y	N	Y	N	Y	N	Y	ARF
Os02g0141100	823.883	1286.77	349.56	336.088	201.004	154.065	451.514	212.62	N	N	Y	N	N	Y	N	N	N	N	N	N	ARF
Os02g0164900	1221.78	1484.33	983.704	763.131	761.581	964.735	1752.47	3459.6	N	N	N	N	N	Y	N	N	Y	N	Y	N	ARF
Os02g0557200	2042.89	2357.29	1815.71	1289.5	988.936	880.833	2491.71	2217.41	N	N	N	N	N	N	N	N	Y	N	Y	N	ARF
Os02g0628600	732.938	628.251	310.402	133.88	241.591	250.676	1032.59	1277.11	N	Y	Y	Y	N	Y	N	N	Y	N	Y	N	ARF
Os04g0442000	1410.68	1770.69	309.947	328.796	406.898	779.173	2626.71	4164.25	N	Y	Y	N	N	Y	N	N	Y	Y	Y	N	ARF
Os04g0519700	230.929	558.143	102.24	57.9513	40.9622	443.371	239.369	238.847	N	N	Y	N	N	N	N	N	Y	Y	N	Y	ARF
Os04g0664400	4.75734	16.7964	40.1572	1.25019	3.65153	1.08192	3.13906	3.68082	N	N	N	N	N	N	N	N	N	N	N	N	ARF
Os04g0671900	792.293	1752.49	777.029	338.607	353.741	400.084	555.469	390.594	N	N	Y	N	N	Y	N	Y	N	N	N	N	ARF
Os04g0690600	6.11318	2.4969	29.4	39.5578	16.3631	17.9801	2.49043	2.91703	N	Y	Y	N	N	N	N	N	Y	N	N	N	ARF
Os05g0515400	174.349	139.884	299.402	296.483	86.0256	99.7975	67.6533	62.5451	N	N	Y	N	Y	Y	N	Y	N	Y	N	N	ARF
Os05g0563400	2348.85	2427.05	528.628	510.48	861.626	1184.73	4261.88	2553.49	N	Y	Y	N	N	N	N	N	Y	Y	Y	N	ARF
Os06g0196700	179.719	319.775	522.335	424.493	216.741	339.621	149.553	182.094	N	Y	N	N	N	N	N	Y	N	N	N	N	ARF
Os06g0677800	1179.48	1901.79	1430.08	810.088	302.528	211.332	1357.82	778.038	N	N	Y	N	N	Y	N	Y	Y	Y	Y	N	ARF
Os06g0685700	823.126	1015.23	671.845	690.5	709.154	698.277	825.101	734.052	N	N	N	N	N	N	N	N	N	N	N	N	ARF
Os06g0702600	389.447	416.489	260.181	275.274	335.5	1236.54	1137.89	1881.54	N	N	N	N	Y	Y	N	N	Y	Y	N	Y	ARF
Os08g0520550	690.676	639.378	677.844	554.925	287.696	244.259	388.128	436.12	N	N	N	N	N	N	N	Y	N	Y	N	N	ARF
Os10g0479900	519.964	647.077	329.043	290.793	512.984	366.614	601.047	532.564	N	N	Y	N	N	N	N	N	N	N	N	N	ARF
Os11g0523800	4733.62	5758.32	2169.68	1923.66	3396.76	3662	10349	10645.1	N	Y	Y	N	Y	N	N	N	Y	N	Y	N	ARF
Os12g0479400	2338.7	2127.59	1282.13	1211.88	1164.28	1491.82	5230.88	5514.05	N	N	N	N	Y	Y	N	N	Y	N	Y	N	ARF
Os12g0613700	431.847	672.362	613.868	495.12	210.262	205.672	341.027	250.409	N	N	N	N	N	Y	N	Y	N	Y	N	N	ARF
Os01g0572300	407.575	676.832	464.352	205.993	205.721	242.517	149.144	99.4643	N	N	Y	Y	Y	Y	N	Y	N	N	Y	N	C2H2
Os01g0778100	8.74511	11.2036	5.01271	10.0077	89.4828	77.5982	1.40758	15.0592	N	N	N	N	N	N	N	Y	Y	Y	Y	N	C2H2
Os01g0785900	18.4201	61.0042	75.699	0.939617	1.08829	1.08192	5.21785	1.09538	N	N	Y	Y	N	Y	N	Y	N	N	N	N	C2H2
Os01g0838600	29.2142	23.3668	115.018	219.75	18.306	12.9493	30.9633	66.2953	N	N	Y	N	N	N	N	Y	N	Y	Y	N	C2H2
Os01g0839100	11.895	7.79386	161.312	174.055	20.8505	109.746	4.52519	20.4586	N	Y	Y	N	N	N	N	Y	N	N	Y	N	C2H2
Os01g0859100	8.59617	11.824	7.08924	52.5468	15.753	71.694	9.22553	21.1158	N	N	N	Y	N	N	N	N	N	N	N	N	C2H2
Os01g0871200	14741.9	8926.03	5115.85	6131.78	12724.8	8873.46	25017.2	22277.9	N	Y	N	N	N	Y	N	Y	N	N	Y	N	C2H2
Os01g0907400	209.088	198.377	403.361	405.251	291.786	268.116	121.425	74.4212	N	N	Y	N	N	Y	N	N	Y	N	Y	N	C2H2
Os01g0909500	238.742	494.54	407.436	372.415	918.503	1295.24	111.276	126.435	Y	N	N	N	Y	Y	N	Y	Y	Y	Y	N	C2H2
Os02g0116000	682.336	649.954	630.909	724.263	712.414	416.737	882.573	716.814	N	N	N	N	N	N	N	N	N	N	N	N	C2H2
Os02g0518500	122.136	73.5424	48.5785	63.99	33.4661	5.72415	136.714	88.4081	N	Y	N	N	N	N	N	N	Y	Y	Y	Y	C2H2
Os02g0551900	1003.65	910.037	995.418	1056.66	1118.61	766.61	1405.52	1526.41	N	N	N	N	N	N	N	N	N	N	N	N	C2H2
Os02g0572900	303.324	280.862	390.314	489.614	318.02	444.081	313.77	392.594	N	N	N	N	N	N	N	N	N	N	N	N	C2H2
Os02g0672100	1163.84	1092.28	1023.84	774.236	1709.47	2127.22	2655.4	1979.25	N	N	N	N	Y	N	N	N	N	Y	N	N	C2H2
Os02g0823900	1856.3	842.399	275.415	691.548	25.0185	17.1029	3667.33	6091.18	N	Y	N	N	N	Y	N	Y	Y	Y	Y	N	C2H2
Os03g0148800	177.634	181.772	249.147	180.861	147.293	140.685	143.315	159.292	N	N	N	N	N	N	N	N	N	N	N	N	C2H2
Os03g0151400	692.104	643.209	440.177	484.564	661.713	529.833	676.122	749.884	N	N	N	N	N	N	N	N	N	N	N	N	C2H2
Os03g0197800	254.905	265.666	149.623	131.507	301.436	134.956	279.977	184.076	N	N	Y	N	N	N	N	Y	N	N	N	Y	C2H2
Os03g0237250	17.3663	75.0723	25.5747	2.82564	1.08829	1.08192	1.40758	1.09538	Y	N	Y	Y	Y	Y	N	Y	N	N	N	N	C2H2
Os03g0239300	734.822	938.033	657.5	383.003	683.342	665.472	407.992	469.159	N	N	Y	N	N	N	N	N	N	N	N	N	C2H2
Os03g0264600	5.01319	204.912	172.378	1.57545	1.08829	1.78939	3.18358	3.68082	Y	Y	Y	Y	N	Y	N	Y	N	N	N	N	C2H2
Os03g0437200	105.098	2.80274	125.902	173.797	177.312	822.596	16.5222	109.556	Y	N	Y	N	N	Y	N	N	Y	N	Y	N	C2H2
Os03g0764100	11202.5	6240.33	1947	1733.49	13588.1	10410.1	2279.66	5200.7	N	Y	Y	N	Y	N	N	Y	Y	Y	N	N	C2H2
Os03g0820300	152.211	24.9094	211.99	402.673	1030.3	703.593	55.8419	241.365	N	N	Y	N	N	Y	N	Y	Y	N	N	N	C2H2
Os03g0820400	599.103	82.9151	181.206	177.54	2568.73	2265.61	30.1621	190.01	Y	N	N	N	Y	N	N	Y	Y	Y	Y	N	C2H2
Os03g0838800	11.7263	10.2814	54.1931	69.0451	5.74254	48.0092	3.48555	15.3747	N	N	Y	N	N	N	N	Y	N	N	N	Y	C2H2
Os04g0115500	770.941	807.012	293.748	139.039	41.5864	24.8114	324.222	21.7107	N	N	Y	N	N	Y	Y	Y	Y	Y	N	N	C2H2
Os04g0162500	175.984	216.848	52.446	10.9434	28.5983	17.7951	107.629	102.977	N	Y	Y	Y	N	N	N	N	Y	N	Y	N	C2H2
Os04g0165200	9.32709	8.41957	21.1214	27.0526	8.72857	7.15001	2.4685	4.39879	N	N	N	N	N	N	N	N	N	N	N	N	C2H2
Os04g0464600	38.2425	38.9673	33.9427	42.552	47.8739	45.3884	52.3403	56.9496	N	N	N	N	N	N	N	N	N	N	N	N	C2H2
Os04g0552700	3.55572	11.5	4.06392	2.1819	3.96575	9.85383	6.64833	77.4626	N	N	N	N	N	N	Y	N	N	N	Y	N	C2H2
Os04g0566400	3703.37	3066.78	2396	1230.04	3146.15	2438.3	4481.42	3046.59	N	N	Y	N	N	N	N	N	N	N	N	N	C2H2
Os04g0690100	95.155	265.083	122.452	8.73095	6.55235	1.08192	18.4679	6.6356	N	N	Y	Y	N	Y	N	Y	N	N	N	N	C2H2
Os05g0106000	232.989	243.14	220.198	170.322	302.946	188.338	202.905	153.331	N	N	N	N	N	N	N	N	N	N	N	N	C2H2
Os05g0121400	292.216	270.919	361.801	512.419	504.739	282.45	341.17	331.01	N	N	N	N	N	N	N	N	N	N	N	N	C2H2
Os05g0444200	50.5076	66.571	19.5982	97.6705	164.021	524.934	235.39	517.695	N	N	N	Y	Y	Y	N	Y	N	Y	N	N	C2H2
Os05g0597100	575.721	740.131	967.604	1235.1	1603.31	1448.55	483.779	620.343	N	N	N	N	N	N	N	N	Y	N	Y	N	C2H2
Os06g0166200	320.422	172.611	364.748	215.618	273.995	103.987	279.372	94.5914	N	N	N	N	N	N	Y	N	N	Y	N	Y	C2H2
Os06g0612300	66.5328	109.729	31.4307	39.1018	16.163	15.397	47.9797	27.0286	N	N	Y	N	N	Y	N	N	Y	N	N	N	C2H2
Os07g0101800	6.4078	41.6877	17.1917	6.24016	1.79943	1.08192	1.06108	1.09538	Y	N	Y	N	N	Y	N	N	N	N	N	N	C2H2
Os07g0569700	193.652	221.807	184.164	244.621	370.829	612.564	186.794	270.51	N	N	N	N	N	N	N	N	N	Y	Y	N	C2H2
Os07g0581400	17.033	28.0261	13.4663	14.402	26.6049	27.3657	21.9371	16.8599	N	N	N	N	N	N	N	N	N	N	N	N	C2H2
Os07g0598800	11.3025	28.0448	7.90886	4.39542	1.08829	1.08192	1.75391	1.09538	N	N	Y	N	N	Y	N	N	N	N	N	N	C2H2
Os07g0640000	34.9363	41.3605	138.386	178.478	126.977	230.599	9.57138	14.9877	N	Y	Y	N	Y	Y	N	N	Y	N	Y	N	C2H2
Os08g0300366	53.451	27.1473	18.4445	17.4873	65.4525	80.9505	25.2086	31.5054	N	N	N	N	N	N	N	Y	N	Y	N	N	C2H2
Os08g0467100	19.821	61.9566	36.7197	5.61167	1.81039	1.08192	5.21753	1.09538	N	N	Y	N	N	Y	N	Y	N	N	N	N	C2H2
Os08g0485600	658.852	688.949	584.215	652.08	637.831	577.784	848.249	747.417	N	N	N	N	N	N	N	N	N	N	N	N	C2H2
Os08g0485700	768.132	767.579	888.736	886.336	1253.38	1227.39	866.966	737.337	N	N	N	N	N	N	N	N	N	N	N	N	C2H2
Os08g0504000	6.93626	23.0952	52.6896	6.53716	2.18682	1.08192	2.12201	1.09538	N	Y	N	Y	N	Y	N	Y	N	N	N	N	C2H2
Os08g0554400	2281.18	1270.3	943.581	973.412	1745.83	1466.84	3458.79	3212.05	N	Y	N	N	N	Y	N	N	N	N	Y	N	C2H2
Os08g0562300	18.3207	9.03798	81.4991	35.8072	51.2579	53.5895	35.7093	14.5976	N	N	N	N	N	N	N	N	N	N	N	N	C2H2
Os09g0282300	9.25254	28.6357	18.5169	10.2804	1.08829	1.08192	1.06108	1.09538	N	N	N	N	N	Y	N	Y	N	N	N	N	C2H2
Os09g0307400	2.20304	24.5474	16.0805	0.939617	1.08829	1.08192	1.06108	1.46473	N	N	Y	N	N	Y	N	Y	N	N	N	N	C2H2
Os09g0431900	18.8322	203.033	41.4213	74.5199	7.63075	24.1582	86.4765	815.66	Y	N	N	N	Y	Y	Y	Y	Y	N	Y	N	C2H2
Os09g0449400	58.2733	387.204	181.757	25.2928	19.0614	22.7442	38.9354	8.80105	Y	N	Y	Y	N	Y	Y	Y	N	N	N	N	C2H2
Os09g0485600	70.5287	179.044	29.9283	22.161	15.9369	15.2406	40.8203	36.636	N	N	Y	N	N	Y	N	N	N	N	N	N	C2H2
Os09g0555700	1570.3	1151.95	657.625	544.574	430.071	564.708	1941.42	2016.72	N	Y	Y	N	N	N	N	N	Y	N	Y	N	C2H2
Os09g0570200	220.159	227.502	307.572	312.03	241.078	191.091	218.206	222.984	N	N	N	N	N	N	N	N	N	N	N	N	C2H2
Os10g0158700	154.365	136.155	59.8634	100.345	53.9293	78.2758	164.321	237.328	N	Y	N	N	N	N	N	N	Y	N	Y	N	C2H2
Os10g0419200	36.5112	43.5461	33.1728	43.4888	23.9755	36.1104	48.2886	91.017	N	N	N	N	N	Y	N	N	N	N	Y	N	C2H2
Os11g0498400	202.885	216.741	171.849	225.206	512.051	649.213	328.253	445.05	N	N	N	N	N	Y	N	Y	N	Y	N	N	C2H2
Os11g0702400	63.5125	6.8596	142.059	59.0719	39.643	117.456	12.6895	184.445	Y	N	Y	N	N	Y	Y	N	N	N	N	N	C2H2
Os11g0707300	55.9916	120.498	26.8906	34.5956	13.7055	5.01668	82.5543	56.2357	N	N	Y	N	N	N	N	N	Y	Y	Y	N	C2H2
Os12g0170400	13.4133	10.5946	11.1043	11.2754	15.2657	25.9607	38.0718	34.6576	N	N	N	N	N	N	N	N	N	N	N	N	C2H2
Os12g0279100	365.252	431.867	375.913	258.294	295.559	236.581	134.934	101.818	N	N	N	N	Y	Y	N	N	Y	N	Y	N	C2H2
Os12g0583700	59.8829	67.0563	256.511	411.779	82.2938	111.708	35.944	31.7046	N	Y	Y	N	N	N	N	Y	N	Y	Y	N	C2H2
Os01g0202500	232.246	519.212	381.024	137.689	1141	1492.44	85.8689	26.0932	N	N	Y	N	N	Y	N	Y	Y	Y	Y	N	DBB
Os02g0606200	11092.5	5773.95	1752.7	3580.31	1471.19	2098.27	25393.7	33488.3	N	Y	N	Y	Y	Y	N	N	Y	N	Y	N	DBB
Os02g0646200	141.924	135.426	30.4217	23.7484	591.622	551.822	98.5814	121.219	N	Y	Y	N	N	N	N	Y	Y	Y	Y	N	DBB
Os04g0493000	15651.3	15210.7	3581.96	4454.11	5983.61	5819.01	31570	36372.9	N	Y	Y	N	N	Y	N	N	Y	N	Y	N	DBB
Os04g0540200	303.433	116.529	201.486	191.005	366.081	400.009	463.079	176.209	N	N	N	N	N	N	N	N	N	N	N	N	DBB
Os05g0204600	614.488	707.873	201.488	413.684	60.1604	72.4248	1355.57	1996.87	N	Y	N	N	N	Y	N	Y	Y	Y	Y	N	DBB
Os06g0152200	432.908	473.221	358.499	440.88	517.672	956.67	447.877	760.061	N	N	N	N	N	N	N	N	N	Y	N	N	DBB
Os06g0713000	272.334	709.094	279.786	386.557	77.4875	164.09	201.784	172.749	N	N	N	N	N	Y	N	Y	N	N	N	N	DBB
Os09g0527900	4104.71	3072.34	982.055	2216.29	458.954	716.138	7278.23	9223.77	N	Y	N	Y	N	Y	N	Y	Y	Y	Y	N	DBB
Os12g0209200	54.6882	18.9934	140.36	201.674	66.3734	111.267	49.0197	17.1609	Y	Y	Y	N	N	N	Y	Y	N	N	Y	N	DBB
Os02g0284500	58.6225	66.3048	77.5871	92.4768	50.4054	45.1968	32.1366	30.3033	N	N	N	N	N	N	N	N	N	N	N	N	FAR1
Os02g0542200	471.921	384.886	515.764	501.382	444.922	297.1	370.082	267.69	N	N	N	N	N	N	N	N	N	N	N	N	FAR1
Os02g0550900	211.526	198.978	226.071	214.226	163.578	160.932	223.589	213.429	N	N	N	N	N	N	N	N	N	N	N	N	FAR1
Os02g0608100	661.086	567.853	593.834	645.448	595.57	461.498	736.352	630.521	N	N	N	N	N	N	N	N	N	N	N	N	FAR1
Os02g0608300	573.95	449.914	428.747	493.985	497.955	339.256	995.585	1023.2	N	N	N	N	N	Y	N	N	N	N	Y	N	FAR1
Os03g0181600	346.851	210.208	439.706	496.263	314.417	135.911	332.816	139.255	N	N	Y	N	N	N	Y	N	N	Y	N	Y	FAR1
Os03g0255000	956.275	773.669	955.641	1000.8	868.055	1081.79	1663.89	2049.18	N	N	N	N	N	Y	N	N	N	N	N	N	FAR1
Os03g0255400	1226.16	755.916	897.929	1364.87	1974.86	1865.54	1923.51	1765.67	N	N	N	N	N	Y	N	Y	N	N	N	N	FAR1
Os03g0655600	907.258	693.449	785.329	1035.39	1343.73	1382.45	1232.2	1547.32	N	N	N	N	N	Y	N	N	N	N	N	N	FAR1
Os03g0718200	82.143	95.2784	116.741	138.627	112.931	92.228	63.6004	39.4921	N	N	N	N	N	Y	N	N	N	N	Y	N	FAR1
Os03g0777700	1234.34	997.065	1169.84	1046.08	970.489	546.968	871.032	721.451	N	N	N	N	N	N	N	N	N	N	N	N	FAR1
Os03g0843700	515.689	413.474	500.472	463.402	468.554	305.203	495.623	526.217	N	N	N	N	N	N	N	N	N	N	N	N	FAR1
Os04g0354200	0.96154	4.35604	5.80609	80.4261	1.08829	1.08192	1.40741	8.32492	N	N	Y	Y	N	N	N	N	N	Y	N	N	FAR1
Os04g0443000	106.397	153.847	72.4997	56.0834	76.3649	75.8041	92.7855	67.1507	N	N	Y	N	N	Y	N	N	N	N	N	N	FAR1
Os04g0476500	680.339	673.247	773.816	774.925	711.025	758.762	689.267	777.738	N	N	N	N	N	N	N	N	N	N	N	N	FAR1
Os05g0370100	228.908	250.574	320.553	303.545	205.623	131.67	200.484	173.726	N	N	N	N	N	N	N	N	N	Y	N	N	FAR1
Os05g0475600	0.96154	22.1021	0.877059	13.145	1.08829	12.4997	1.06108	28.3773	N	N	N	N	N	N	Y	N	N	N	N	N	FAR1
Os06g0166100	464.021	461.137	396.168	746.332	330.735	331.662	613.093	777.879	N	N	N	N	N	N	N	N	N	Y	Y	N	FAR1
Os06g0597800	243.126	200.152	174.747	218.66	170.511	128.127	334.244	330.503	N	N	N	N	N	N	N	N	N	N	Y	N	FAR1
Os07g0496300	37.4224	41.7767	25.9764	26.6532	51.1413	38.9012	27.0702	27.3544	N	N	N	N	N	N	N	N	N	N	N	N	FAR1
Os07g0563600	298.736	307.302	247.565	289.432	442.391	415.14	393.181	433.674	N	N	N	N	N	N	N	N	N	N	N	N	FAR1
Os07g0615900	545.527	563.131	373.297	439.232	368.713	217.903	527.38	439.013	N	N	N	N	N	N	N	N	N	Y	Y	N	FAR1
Os11g0123066	26.878	12.4417	20.8667	7.2007	6.5085	1.08192	16.4155	1.46473	N	N	N	N	N	N	N	N	N	N	N	N	FAR1
Os12g0160900	276.062	224.498	273.219	271.356	336.224	270.723	268.541	261.187	N	N	N	N	N	N	N	N	N	N	N	N	FAR1
Os12g0225300	251.649	250.353	188.002	201.474	235.996	200.741	328.397	350.249	N	N	N	N	N	N	N	N	N	N	N	N	FAR1
Os02g0288200	328.648	311.779	495.009	479.831	636.309	926.142	232.574	405	N	N	N	N	N	N	N	N	Y	N	Y	N	GeBP
Os02g0768700	256.212	208.935	174.836	162.123	269.875	300.936	347.896	390.029	N	N	N	N	N	N	N	N	N	N	N	N	GeBP
Os02g0771200	221.035	213.013	507.492	435.592	309.367	557.634	356.222	425.393	N	Y	Y	N	N	N	N	N	N	N	N	N	GeBP
Os03g0370250	132.269	141.122	186.121	167.165	123.323	209.552	159.314	217.997	N	N	N	N	N	N	N	N	N	N	N	N	GeBP
Os03g0708800	138.909	118.937	132.286	124.7	62.5847	83.472	166.16	272.55	N	N	N	N	N	Y	N	Y	Y	N	Y	N	GeBP
Os07g0636100	225.448	224.372	224.394	216.847	176.641	227.443	314.579	353.625	N	N	N	N	N	N	N	N	N	N	N	N	GeBP
Os08g0467600	259.941	249.315	225.404	257.985	299.451	331.719	186.585	202.024	N	N	N	N	N	N	N	N	N	N	N	N	GeBP
Os09g0100800	6.34909	3.42311	25.9927	12.215	50.256	18.119	14.5521	7.29374	N	N	N	N	N	N	N	N	N	N	N	N	GeBP
Os09g0451700	268.834	233.696	233.853	216.316	252.094	393.387	317.642	280.571	N	N	N	N	N	N	N	N	N	N	N	N	GeBP
Os01g0571300	12.8628	9.03864	64.916	84.3437	29.3325	32.0101	16.5652	18.7442	N	Y	Y	N	N	N	N	N	N	N	N	N	HSF
Os01g0625300	84.4194	69.5164	18.2611	31.9091	7.58404	7.93374	101.692	125.576	N	Y	N	N	N	N	N	N	Y	Y	Y	N	HSF
Os01g0733200	10.8695	14.0418	87.3398	23.7745	1939.22	5423.16	30.2943	67.809	N	Y	N	Y	N	Y	N	Y	Y	Y	Y	N	HSF
Os01g0749300	322.322	306.887	209.259	166.405	213.05	154.323	344.995	331.489	N	N	N	N	N	N	N	N	N	N	Y	N	HSF
Os02g0232000	33.4402	78.1775	32.5403	184.838	1.79943	9.83634	306.069	418.4	N	N	N	Y	Y	Y	N	Y	Y	Y	Y	N	HSF
Os02g0496100	430.728	401.569	327.973	364.32	317.744	258.409	396.801	450.175	N	N	N	N	N	N	N	N	N	N	N	N	HSF
Os02g0527300	352.685	460.338	363.844	341.552	2425.56	1605.54	120.458	145.19	N	N	N	N	N	Y	N	Y	Y	Y	Y	N	HSF
Os03g0161900	3003.8	1714.42	267.986	504.225	292.335	59.0328	1373.97	650.029	N	Y	Y	N	N	N	N	N	Y	Y	Y	Y	HSF
Os03g0224700	451.098	357.186	409.63	557.789	963.141	2759.03	640.478	1159.69	N	N	N	N	N	Y	N	Y	N	Y	Y	Y	HSF
Os03g0366800	22.903	12.7776	45.2956	47.6472	44.0707	36.033	15.5478	14.1939	N	N	Y	N	N	N	N	N	Y	N	N	N	HSF
Os03g0745000	4.0957	10.5758	17.3061	74.8423	3.25461	3.59403	6.06421	2.5562	N	N	Y	N	N	N	N	N	N	Y	N	N	HSF
Os03g0795900	896.67	1016.95	843.345	950.145	928.482	898.473	828.946	804.355	N	N	N	N	N	N	N	N	N	N	N	N	HSF
Os03g0854500	1484.47	1212.56	956.179	974.297	1454.35	1225.8	2081.39	1765.9	N	N	N	N	N	N	N	N	N	N	N	N	HSF
Os04g0568700	12.2179	11.5255	5.24182	6.54681	26.5325	13.6187	23.2603	15.7043	N	N	N	N	N	N	N	Y	N	N	N	N	HSF
Os05g0530400	196.927	70.3662	548.567	621.947	967.499	2003.83	230.182	676.245	N	N	Y	N	N	Y	N	N	Y	Y	Y	N	HSF
Os06g0553100	25.3427	17.1323	8.24843	32.506	23.1912	77.0626	57.1088	105.794	N	N	N	N	N	Y	N	N	N	N	N	N	HSF
Os07g0178600	68.1559	213.99	76.4761	63.0872	16.2925	10.7352	25.3155	26.2772	Y	N	Y	N	N	Y	N	Y	N	Y	N	N	HSF
Os07g0640900	20.1178	5.90128	105.624	9.38595	5.0215	6.92039	3.52991	1.09538	N	N	N	Y	N	N	N	Y	N	N	N	N	HSF
Os08g0546800	52.3517	46.1027	282.304	101.245	6.84286	7.86294	8.18525	9.44698	N	Y	N	N	Y	N	N	Y	N	Y	N	N	HSF
Os09g0455200	3.15094	3.11258	17.5024	0.939617	1.08829	1.08192	1.06108	2.53871	N	N	N	N	N	N	N	N	N	N	N	N	HSF
Os09g0456800	34.3932	50.4794	51.7271	97.6671	186.841	470.51	39.2581	128.027	N	N	N	N	N	N	Y	Y	Y	Y	Y	N	HSF
Os09g0526600	318.877	275.511	512.093	821.989	66.526	133.042	74.7765	85.9721	N	N	Y	N	Y	Y	N	Y	N	Y	N	N	HSF
Os10g0419300	294.056	304.047	561.669	502.095	381.406	181.846	185.524	70.1061	N	N	N	N	N	Y	Y	N	Y	Y	Y	N	HSF
Os01g0201700	3.16458	32.6618	6.99906	5.016	1.45446	4.28625	2.4464	6.20295	Y	N	Y	N	N	Y	N	N	N	N	N	N	MIKC_MADS
Os01g0726400	38.11	16.2382	5.26989	5.02111	1.82064	2.18888	42.3711	4.00759	N	N	N	N	N	N	N	N	Y	N	N	N	MIKC_MADS
Os01g0883100	4.8486	19.0129	26.1242	56.1892	24.3667	43.1939	4.72179	16.7796	N	Y	N	N	N	N	N	N	Y	N	N	N	MIKC_MADS
Os02g0579600	58.8561	117.648	88.0184	101.862	103.349	41.1195	45.9075	99.3025	N	N	N	N	N	N	Y	N	Y	Y	Y	Y	MIKC_MADS
Os02g0761000	1539.46	1405.44	743.007	905.27	1317.37	1565.75	2445.72	2856.65	N	Y	N	N	N	Y	N	N	N	N	N	N	MIKC_MADS
Os03g0186600	563.486	554.608	328.687	399.162	653.171	639.411	1096.78	1004.46	N	N	N	N	N	N	N	N	N	N	N	N	MIKC_MADS
Os03g0215400	3.83883	1.87385	24.651	61.7013	72.9566	104.512	1.77568	5.46471	N	Y	Y	N	N	N	N	N	Y	N	Y	N	MIKC_MADS
Os04g0614100	55.8803	64.2041	15.0846	17.8109	28.7545	35.9818	50.3456	29.2615	N	Y	Y	N	N	N	N	N	N	N	N	N	MIKC_MADS
Os06g0108500	20.2919	73.9019	34.9272	24.9093	2.18682	1.8199	5.56402	1.82556	N	N	N	N	N	Y	N	Y	N	Y	N	N	MIKC_MADS
Os06g0217300	334.727	655.611	135.495	168.481	4.38567	6.81265	204.528	187.781	N	N	Y	N	N	Y	N	Y	Y	Y	Y	N	MIKC_MADS
Os06g0712700	74.8511	200.149	35.41	29.1467	17.7451	10.8071	49.7153	27.8409	N	N	Y	N	N	Y	N	N	N	N	N	N	MIKC_MADS
Os07g0605200	440.346	473.54	130.408	57.3816	18.5493	23.2436	560.192	762.888	N	N	Y	N	N	N	N	Y	Y	N	Y	N	MIKC_MADS
Os08g0112700	63.7427	103.969	40.0457	118.513	58.0205	645.684	172.336	438.941	N	N	N	N	N	Y	N	N	N	Y	N	Y	MIKC_MADS
Os08g0531900	97.7397	32.4048	4.42116	18.7482	5.05261	21.9203	457.441	829.632	N	Y	N	Y	Y	Y	N	N	Y	N	Y	Y	MIKC_MADS
Os10g0536100	3002.62	1188.57	680.157	274.203	2665.13	653.778	5704.94	2103.44	Y	Y	Y	Y	N	N	Y	Y	Y	Y	Y	Y	MIKC_MADS
Os02g0776400	77.8427	86.976	32.5328	28.4714	57.7512	36.3946	85.7136	92.9306	N	Y	Y	N	N	N	N	N	N	N	Y	N	NF-YA
Os03g0174900	238.986	282.426	181.075	212.429	254.592	194.813	214.243	281.29	N	N	N	N	N	N	N	N	N	N	N	N	NF-YA
Os03g0411100	1055.15	1749.06	1277.03	644.195	810.73	647.748	909.373	713.944	N	N	Y	N	N	Y	N	N	N	N	N	N	NF-YA
Os03g0647600	274.674	642.658	127.839	139.948	52.9612	68.7954	387.299	633.767	Y	Y	Y	N	N	N	N	Y	Y	Y	Y	N	NF-YA
Os03g0696300	1135.85	2131.68	702.408	914.65	956.107	728.105	1602.31	1783.99	N	N	Y	N	N	N	N	N	N	N	Y	N	NF-YA
Os07g0158500	26.0382	85.3785	31.7645	21.8924	4.731	3.21525	4.89345	6.22367	N	N	Y	N	Y	Y	N	Y	N	N	N	N	NF-YA
Os07g0608200	331.477	398.919	106	128.06	181.053	114.588	349.413	250.256	N	Y	Y	N	N	N	N	N	N	N	Y	N	NF-YA
Os08g0196700	229.218	279.059	306.456	272.57	139.906	84.1986	76.01	60.5491	N	N	N	N	Y	Y	N	Y	N	Y	N	N	NF-YA
Os12g0613000	488.374	372.35	212.741	394.414	386.364	299.105	590.443	666.564	N	Y	N	N	N	N	N	N	N	N	Y	N	NF-YA
Os12g0618600	55.4265	108.235	48.6507	28.7717	35.1609	25.0278	58.7308	58.2393	N	N	Y	N	N	N	N	N	N	N	N	N	NF-YA
Os04g0408900	660.762	845.35	461.556	589.771	1389.9	1401.99	2597.83	3209.15	N	N	N	N	Y	Y	N	Y	N	Y	Y	N	S1Fa-like
Os04g0408700	465.692	652.224	546.54	501.473	611.716	562.038	355.042	270.813	N	N	N	N	N	Y	N	N	N	N	Y	N	S1Fa-like
Os01g0763200	679.479	566.068	321.824	129.692	396.718	473.163	1095.31	1273.3	N	N	Y	Y	N	Y	N	N	Y	Y	Y	N	TCP
Os01g0924400	2135.17	1451.96	953.635	868.906	990.169	723.49	2806.1	2802.21	N	Y	N	N	N	N	N	N	Y	N	Y	N	TCP
Os02g0635800	34.9686	296.17	126.921	10.3589	1.79943	3.64959	4.52519	1.09538	Y	N	Y	Y	Y	Y	N	Y	N	N	N	N	TCP
Os02g0747400	169.627	407.676	143.434	44.3396	34.9506	13.6741	9.07215	7.70544	N	N	Y	N	Y	Y	N	Y	N	N	N	N	TCP
Os03g0785800	70.3148	198.089	127.235	14.7114	29.7824	20.0186	20.3118	18.6416	N	N	Y	Y	N	Y	N	Y	N	N	N	N	TCP
Os04g0194600	137.283	144.559	219.863	165.599	127.469	159.471	46.7305	37.6269	N	N	N	N	Y	Y	N	N	Y	N	Y	N	TCP
Os05g0513100	424.534	1103.34	360.359	311.769	147.61	148.347	427.047	511.406	N	N	Y	N	N	N	N	Y	Y	N	Y	N	TCP
Os06g0226700	194.506	395.326	356.89	239.731	242.5	522.27	51.5151	56.6864	Y	N	N	N	Y	Y	N	N	Y	Y	Y	Y	TCP
Os07g0152000	289.259	536.877	327.101	196.117	144.889	237.343	156.758	178.947	N	N	Y	N	N	Y	N	Y	N	N	N	N	TCP
Os08g0544800	923.225	1033.75	390.673	586.938	1587.53	3809.15	1961.85	3070.31	N	Y	N	N	Y	Y	N	Y	N	Y	N	Y	TCP
Os09g0521300	4.52774	10.5799	17.0268	24.0764	13.0707	17.6143	8.87904	4.37784	N	N	N	N	N	N	N	N	N	N	N	N	TCP
Os11g0175700	54.989	159.555	88.986	21.2011	42.8599	44.2313	7.33986	1.46059	N	N	Y	Y	Y	Y	N	N	Y	N	Y	N	TCP
Os12g0173300	91.623	89.5003	43.5245	36.9698	25.2705	47.645	27.045	28.0384	N	N	N	N	Y	Y	N	N	N	N	N	N	TCP
Os12g0616400	156.32	127.103	155.906	47.095	148.279	197.561	49.8219	38.4379	N	N	N	N	N	N	N	N	N	Y	Y	N	TCP
Os02g0158400	308.893	316.627	317.368	375.921	610.581	655.101	389.081	592.42	N	N	N	N	N	N	N	N	N	N	N	N	Whirly
Os06g0145800	94.4675	88.6844	115.689	52.1593	99.7119	75.4508	35.189	50.5524	N	N	N	N	N	N	N	N	Y	N	N	N	Whirly
Os01g0904700	337.749	407.052	222.464	243.771	314.817	620.943	354.558	573.591	N	N	N	N	N	N	N	N	N	Y	N	N	ARR-B
Os02g0182100	25.5222	17.141	14.9155	20.959	15.1508	20.3037	25.3549	32.3304	N	N	N	N	N	N	N	N	N	N	N	N	ARR-B
Os02g0796500	868.135	1100.8	960.162	1081.59	979.326	1117.47	743.422	471.25	N	N	N	N	N	Y	N	N	N	N	Y	N	ARR-B
Os03g0224200	1295.35	1183.09	862.088	1266.92	2943.81	6731.37	2405.53	3050.84	N	N	N	N	N	Y	N	Y	N	Y	Y	Y	ARR-B
Os06g0183100	318.328	315.597	288.884	181.86	128.312	51.9844	187.857	45.7367	N	N	N	N	N	Y	Y	Y	N	Y	N	Y	ARR-B
Os01g0192000	686.112	882.869	744.038	345.172	213.652	74.4436	271.02	48.057	N	N	N	N	N	Y	Y	Y	N	Y	N	N	C3H
Os01g0252200	136.329	133.334	81.0381	94.559	192.948	141.533	137.186	147.374	N	N	N	N	N	N	N	Y	N	N	N	N	C3H
Os01g0257400	208.666	336.954	336.587	369.667	501.16	607.512	184.195	243.472	N	N	N	N	N	N	N	N	Y	N	Y	N	C3H
Os01g0258700	876.882	914.967	976.43	1226.44	1001.58	1130.79	1444.89	1541.47	N	N	N	N	N	N	N	N	N	N	N	N	C3H
Os01g0572100	142.918	124.086	210.027	278.964	137.964	98.4848	172.831	169.396	N	N	Y	N	N	N	N	N	N	Y	N	N	C3H
Os01g0616400	569.312	672.803	640.917	600.74	830.33	958.383	450.614	524.057	N	N	N	N	N	N	N	N	N	N	N	N	C3H
Os01g0645000	338.165	504.016	157.166	11.8507	1.08829	1.08192	3.50813	1.09538	N	N	Y	Y	Y	Y	N	Y	N	N	N	N	C3H
Os01g0917400	2961.16	1605.1	566.008	883.228	891.648	603.364	4042.62	4061.73	N	Y	N	N	N	Y	N	N	Y	N	Y	N	C3H
Os02g0161200	504.522	427.33	370.83	386.242	500.06	347.404	411.999	409.864	N	N	N	N	N	N	N	N	N	N	N	N	C3H
Os02g0194200	678.213	545.873	3406.57	13011.8	892.277	736.235	786.586	796.097	N	Y	Y	Y	N	N	N	Y	N	Y	N	N	C3H
Os02g0301000	223.089	206.28	212.337	250.837	211.664	194.023	254.313	284.493	N	N	N	N	N	N	N	N	N	N	N	N	C3H
Os02g0677700	576.496	566.765	501.168	655.284	896.558	1030.51	750.306	898.552	N	N	N	N	N	N	N	N	N	N	N	N	C3H
Os03g0112700	1300.43	1291.73	1304.36	1918.95	1538.87	2376.12	2546.25	3304.6	N	N	N	N	N	Y	N	N	N	N	N	N	C3H
Os03g0698800	1146.28	1033.1	723.855	809.257	864.052	1060.17	833.758	797.258	N	N	N	N	N	N	N	N	N	N	N	N	C3H
Os04g0105000	222.635	139.423	367.729	438.972	350.791	382.222	241.133	171.936	N	N	Y	N	N	N	N	N	N	N	Y	N	C3H
Os04g0117600	302.164	372.905	448.427	599.603	529.224	622.101	181.078	500.479	N	N	N	N	N	N	Y	N	Y	N	N	N	C3H
Os04g0438700	227.052	426.085	290.394	363.44	209.35	211.886	197.844	253.868	N	N	N	N	N	N	N	N	N	N	N	N	C3H
Os04g0665700	483.23	517.128	496.547	435.707	520.86	556.437	615.573	633.951	N	N	N	N	N	N	N	N	N	N	N	N	C3H
Os04g0671800	1128.92	1120.85	1175.6	1285.04	1639.46	1955.25	1788.47	2192.73	N	N	N	N	N	N	N	N	N	N	N	N	C3H
Os05g0128200	33328	18558	8532.15	12653.2	17135.4	14867.2	18382.1	29684.5	N	Y	N	N	N	N	N	Y	N	N	N	N	C3H
Os05g0195200	469.584	1035.88	910.341	446.969	40.4041	75.9547	118.073	154.569	N	N	N	N	Y	Y	N	Y	Y	Y	N	N	C3H
Os05g0525900	313.537	178.614	840.453	226.824	118.097	251.742	66.329	7.65525	N	N	N	N	Y	Y	Y	Y	N	N	Y	N	C3H
Os05g0576300	34.7232	110.605	86.7746	85.5927	28.0116	23.4464	11.2166	5.09491	Y	N	N	N	N	Y	N	Y	N	Y	Y	N	C3H
Os06g0318700	22.5117	17.4488	19.5449	21.9043	49.7564	49.7443	42.0756	42.8021	N	N	N	N	N	N	N	Y	N	N	N	N	C3H
Os06g0618100	177.711	183.362	283.486	270.244	377.327	481.962	106.188	107.675	N	N	N	N	N	N	N	N	Y	N	Y	N	C3H
Os06g0677700	404.818	383.52	273.475	289.75	430.998	476.593	394.162	365.523	N	N	N	N	N	N	N	N	N	N	N	N	C3H
Os06g0682800	248.614	212.373	205.504	258.277	292.788	179.539	312.966	292.447	N	N	N	N	N	N	N	N	N	N	N	N	C3H
Os06g0704300	219.044	219.787	201.613	217.549	236.344	167.995	182.529	185.792	N	N	N	N	N	N	N	N	N	N	N	N	C3H
Os07g0568300	1553.74	1130.88	696.403	784.901	932.032	1444.9	1706.4	2254.81	N	Y	N	N	N	N	N	N	N	N	N	N	C3H
Os08g0135800	724.887	652.164	688.899	834.694	677.521	583.705	913.575	829.431	N	N	N	N	N	N	N	N	N	N	N	N	C3H
Os08g0159800	378.299	304.952	272.361	295.894	199.704	206.134	520.64	435.299	N	N	N	N	N	N	N	N	Y	N	Y	N	C3H
Os11g0472000	1629.01	1490.46	825.725	1236.28	682.715	988.88	2714.17	3372.79	N	N	N	N	N	Y	N	N	Y	N	Y	N	C3H
Os12g0278800	860.834	665.228	807.226	881.835	1024.27	1183.66	670.91	764.602	N	N	N	N	N	N	N	N	N	N	N	N	C3H
Os12g0405100	1500.65	1250.03	740.43	813.85	906.252	666.837	1690.02	1602.59	N	Y	N	N	N	N	N	N	N	N	Y	N	C3H
Os12g0515500	369.307	231.412	293.466	284.713	132.518	388.434	273.958	489.237	N	N	N	N	N	Y	N	Y	Y	N	N	Y	C3H
Os01g0264000	409.593	124.54	27.7596	229.761	46.8429	81.2158	986.094	1457.91	Y	Y	N	Y	Y	Y	N	N	Y	Y	Y	N	Dof
Os01g0277500	88.669	153.516	131.931	64.0433	122.327	126.539	129.812	139.926	N	N	Y	N	N	N	N	N	N	N	N	N	Dof
Os01g0673700	54.3339	34.9277	56.1997	40.695	63.8427	216.846	33.0656	58.8543	N	N	N	N	N	N	N	N	N	Y	Y	Y	Dof
Os01g0758200	33.16	49.2286	135.853	137.687	80.5178	79.3262	65.9711	43.798	N	Y	N	N	N	N	N	N	N	N	N	N	Dof
Os02g0673700	213.521	379.268	158.618	196.501	311.169	532.393	351.483	520.185	N	N	N	N	N	N	N	N	N	Y	N	N	Dof
Os02g0707200	58.4715	83.6263	27.541	14.3432	27.0905	96.1932	106.155	45.1261	N	N	Y	N	N	N	N	N	N	Y	N	N	Dof
Os02g0726300	1677.47	2164.2	851.085	448.283	2320.58	2255.97	705.894	474.844	N	N	Y	N	N	Y	N	Y	Y	Y	Y	N	Dof
Os03g0169600	932.374	488.362	180.265	292.614	271.075	158.638	1417.79	1699.14	N	Y	N	N	N	Y	N	N	Y	N	Y	N	Dof
Os03g0276300	35.857	37.0687	33.9377	18.781	18.0283	15.3415	40.1043	19.3296	N	N	N	N	N	N	N	N	N	N	N	N	Dof
Os03g0585600	33.0363	47.9148	10.8157	6.27297	6.55057	16.2919	42.0788	60.8511	N	Y	Y	N	N	N	N	N	Y	N	Y	N	Dof
Os03g0764900	5.49346	4.6739	18.2615	18.4619	6.91853	2.91707	1.06108	4.04602	N	N	N	N	N	N	N	N	N	N	N	N	Dof
Os03g0821200	95.5816	111.097	85.0897	53.2973	54.6023	70.0697	137.053	167.177	N	N	Y	N	N	N	N	N	Y	N	Y	N	Dof
Os04g0567800	221.213	286.858	132.297	175.557	215.344	385.156	222.227	329.906	N	N	N	N	N	N	N	N	N	Y	N	N	Dof
Os04g0678400	76.4187	137.999	138.858	153.766	69.0825	79.5777	66.1397	90.6682	N	N	N	N	N	N	N	N	N	N	N	N	Dof
Os05g0112200	79.0884	165.842	79.524	30.7245	25.9887	14.4537	99.0452	74.4723	N	N	Y	N	N	N	N	Y	Y	N	Y	N	Dof
Os05g0440000	3.17821	71.1746	13.9669	3.14355	1.08829	2.14313	3.57329	1.09538	Y	N	Y	N	N	Y	N	N	N	N	N	N	Dof
Os06g0284500	248.126	418.647	264.623	210.515	309.196	627.392	57.5745	172.662	N	N	N	N	Y	Y	Y	N	Y	Y	Y	N	Dof
Os07g0236700	123.367	112.736	51.9257	44.4132	102.621	171.701	361.878	357.538	N	Y	Y	N	Y	Y	N	N	Y	Y	Y	N	Dof
Os07g0508900	471.661	533.354	303.999	321.503	621.079	640.297	629.532	805.286	N	N	N	N	N	N	N	Y	N	N	N	N	Dof
Os07g0685000	1446.74	1037.01	484.203	958.51	966.681	845.122	3075.33	3070.76	N	Y	N	N	Y	Y	N	N	Y	N	Y	N	Dof
Os08g0490100	2356.98	1377.14	413.142	551.416	961.96	1534.4	1897.38	1896.16	N	Y	Y	N	N	N	N	Y	N	Y	N	N	Dof
Os09g0475800	533.075	486.628	341.86	111.381	116.622	134.467	175.869	68.7643	N	N	Y	N	N	Y	N	N	N	N	N	N	Dof
Os10g0406300	1.59592	1.24745	2.33267	0.939617	2.53214	2.52737	13.1677	32.2752	N	N	N	N	N	Y	N	N	N	N	Y	N	Dof
Os10g0496000	59.0489	113.384	99.3396	85.776	6.46429	4.71079	26.0231	1.45622	N	N	N	N	N	Y	Y	Y	N	Y	N	N	Dof
Os12g0569900	30.2942	79.6351	41.9252	9.68239	1.08829	1.08192	3.83237	2.53871	N	N	Y	N	Y	Y	N	Y	N	N	N	N	Dof
Os01g0176700	36.4703	91.8037	49.8546	35.6738	94.4504	59.3848	71.4654	40.5649	Y	N	Y	N	N	Y	N	N	N	N	N	N	G2-like
Os01g0239000	6381.22	5423.69	1608.58	3097.43	2475.36	3719.72	11605.7	18525.5	N	Y	N	N	N	Y	N	N	Y	N	Y	N	G2-like
Os01g0844900	30.375	42.6588	18.0709	66.0742	83.1028	79.8291	13.686	24.158	N	N	N	Y	N	N	N	Y	Y	N	Y	N	G2-like
Os01g0971800	5.49031	3.10724	132.148	26.3698	4452	2539.64	49.457	23.4283	N	Y	Y	Y	Y	N	N	Y	Y	Y	Y	N	G2-like
Os02g0139000	160.935	226.506	394.533	438.285	936.105	617.757	107.576	173.856	N	Y	N	N	N	N	N	Y	Y	N	Y	N	G2-like
Os02g0168200	2.27017	0.934246	206.213	304.206	2.17657	5.81776	5.58627	2.91243	N	Y	Y	N	N	N	N	Y	N	Y	N	N	G2-like
Os02g0174000	103.45	124.248	63.2916	51.9765	69.0497	50.9261	127.011	97.6919	N	N	Y	N	N	N	N	N	N	N	N	N	G2-like
Os02g0241200	35.3777	167.364	19.0046	19.0803	10.8708	49.2891	88.3388	171.47	Y	N	Y	N	N	N	N	N	Y	N	Y	Y	G2-like
Os02g0325600	111.147	30.8301	85.1952	96.7833	118.716	102.551	2.81515	11.3057	Y	N	Y	N	Y	N	N	N	Y	N	Y	N	G2-like
Os02g0696900	108.398	97.1556	35.9638	71.8945	107.619	193.168	184.718	266.8	N	N	N	N	N	N	N	N	N	N	N	N	G2-like
Os02g0700300	62.4813	93.0425	36.207	51.5998	296.894	183.872	164.186	239.269	N	N	N	N	Y	Y	N	Y	N	Y	N	N	G2-like
Os03g0325500	279.936	285.817	142.773	229.291	341.68	190.18	477.116	432.623	N	N	N	N	N	N	N	Y	N	N	Y	N	G2-like
Os03g0329900	844.15	686.711	815.939	1165.82	915.12	974.143	1066.72	1052.85	N	N	N	N	N	N	N	N	N	N	N	N	G2-like
Os03g0654600	428.215	648.93	420.343	516.102	654.05	464.357	368.09	315.495	N	N	N	N	N	Y	N	N	N	N	N	N	G2-like
Os03g0764600	2856.72	1411.38	1798.51	2202.71	1520.29	1174.74	955.602	936.744	N	N	N	N	Y	N	N	N	N	N	N	N	G2-like
Os04g0566600	33.3552	17.416	48.041	42.9842	94.1458	58.1079	92.1149	129.753	N	N	N	N	N	Y	N	N	N	N	N	N	G2-like
Os04g0665600	489.161	176.785	144.841	107.329	235.522	630.577	344.67	420.799	Y	Y	N	N	N	Y	N	N	N	Y	N	Y	G2-like
Os05g0412000	852.632	842.807	500.1	453.023	615.145	1400.01	1331	1113.47	N	N	N	N	N	N	N	N	Y	Y	N	Y	G2-like
Os05g0488600	374.671	323.156	61.0572	78.4611	92.2416	101.047	857.064	877.877	N	Y	Y	N	Y	Y	N	N	Y	N	Y	N	G2-like
Os05g0491500	634.651	588.274	283.028	348.554	830.055	862.249	813.89	800.649	N	Y	N	N	N	N	N	Y	N	Y	N	N	G2-like
Os06g0348800	8186.82	5475.56	1993.54	2775.57	1317.54	296.502	6541.42	4088.9	N	Y	N	N	N	N	N	N	Y	Y	Y	Y	G2-like
Os06g0543200	141.282	131.913	55.0108	43.8006	48.5357	65.6595	165.719	151.315	N	N	Y	N	N	N	N	N	Y	N	N	N	G2-like
Os06g0609500	210.117	233.078	286.97	169.404	187.028	127.356	196.628	149.068	N	N	N	N	N	N	N	N	N	N	N	N	G2-like
Os06g0664800	49.8228	81.1829	57.8531	36.6564	44.7988	21.6546	28.3667	33.2955	N	N	N	N	N	N	N	N	N	N	N	N	G2-like
Os06g0670300	58.6485	29.2789	104.526	203.785	39.4992	135.27	45.3914	308.624	N	N	Y	N	N	Y	Y	N	N	N	N	N	G2-like
Os06g0703900	826.106	723.954	313.082	248.196	364.474	260.774	859.799	742.755	N	Y	Y	N	N	N	N	N	Y	N	Y	N	G2-like
Os07g0119300	1624.01	952.935	1105.73	845.966	526.873	420.651	696.286	555.416	N	N	N	N	N	N	N	N	N	N	N	N	G2-like
Os07g0438800	1231.85	913.228	744.888	1085.45	1892.73	1741.95	2363.12	2735.8	N	N	N	N	N	Y	N	Y	N	N	N	N	G2-like
Os07g0685300	154.693	166.8	87.6168	75.695	95.1218	51.5607	441.5	247.48	N	N	Y	N	Y	N	N	N	Y	N	Y	N	G2-like
Os08g0346400	548.677	518.387	332.751	457.01	790.373	580.579	800.33	896.482	N	N	N	N	N	N	N	Y	N	N	N	N	G2-like
Os08g0346500	170.227	139.707	208.438	216.218	355.116	182.019	287.13	316.769	N	N	N	N	N	Y	N	N	N	N	N	N	G2-like
Os08g0434700	621.446	830.02	341.702	427.61	121.08	172.939	1624.76	1771.42	N	N	N	N	Y	Y	N	Y	Y	Y	Y	N	G2-like
Os09g0299000	875.009	927.64	513.659	404.209	716.221	496.608	835.263	1026.57	N	N	Y	N	N	N	N	N	N	N	Y	N	G2-like
Os09g0299200	1127.64	1022.91	618.667	937.168	1547.22	1769.69	1915.69	2342.9	N	N	N	N	N	Y	N	Y	N	N	N	N	G2-like
Os09g0395300	21.2167	83.8954	26.3921	35.3536	3.63139	5.49019	5.60821	9.90977	Y	N	N	N	N	Y	N	Y	N	Y	N	N	G2-like
Os12g0105600	142.618	86.2325	304.106	295.397	158.166	169.846	333.58	497.183	N	N	N	N	N	Y	N	N	N	N	N	N	G2-like
Os12g0586300	456.75	358.139	180.828	173.412	61.2315	277.339	184.105	149.062	N	Y	Y	N	Y	Y	N	Y	Y	N	N	Y	G2-like
Os06g0229300	635.046	686.993	696.951	805.219	755.628	952.18	734.649	821.788	N	N	N	N	N	N	N	N	N	N	N	N	HB-PHD
Os01g0511000	1211.24	774.605	842.98	407.063	443.469	318.728	387.244	103.477	N	N	N	N	N	Y	N	N	N	N	N	N	LBD
Os01g0825000	18.8364	23.395	13.1626	9.03977	1.08829	1.08192	1.77584	1.09538	N	N	N	N	Y	Y	N	N	N	N	N	N	LBD
Os01g0889400	69.4771	113.84	130.582	44.373	21.7679	22.6363	108.835	34.2692	N	N	N	N	N	N	N	Y	Y	N	N	N	LBD
Os03g0246900	20.4376	25.562	14.9058	9.67903	1.08829	1.43565	1.06108	1.46473	N	N	N	N	Y	Y	N	N	N	N	N	N	LBD
Os03g0445700	23.5823	9.9816	92.0984	110.539	45.5499	67.0214	7.2955	4.74237	N	N	Y	N	N	N	N	N	N	N	Y	N	LBD
Os03g0609500	1110.99	346.863	174.814	298.735	123.055	282.783	82.9005	686.887	N	Y	N	N	Y	N	Y	N	N	N	N	N	LBD
Os03g0659700	4.13242	19.5857	7.54721	1.5681	3.98589	4.00332	2.7929	3.98204	N	N	Y	N	N	N	N	N	N	N	N	N	LBD
Os05g0123000	1.90629	67.1711	28.5241	21.2989	1.08829	1.08192	2.4464	1.09538	Y	Y	N	N	N	Y	N	Y	N	N	N	N	LBD
Os05g0417000	73.1431	70.0812	41.4779	24.4831	15.9461	7.22515	112.146	57.2893	N	N	Y	N	N	N	N	Y	Y	Y	Y	N	LBD
Os07g0589000	699.191	163.284	310.171	300.298	593.717	566.764	203.971	178.719	Y	N	N	N	Y	N	N	N	Y	N	Y	N	LBD
Os11g0106900	86.3967	78.8574	36.5349	51.2597	5.09753	9.95806	62.7334	41.4104	N	N	N	N	N	N	N	Y	Y	Y	Y	N	LBD
Os01g0128000	8.05935	18.7198	52.7764	55.4482	13.0697	47.1109	12.5782	18.9729	N	N	N	N	N	N	N	N	N	N	N	N	MYB
Os01g0142500	521.948	496.005	317.58	337.549	362.213	319.831	941.85	751.595	N	N	N	N	N	N	N	N	Y	N	Y	N	MYB
Os01g0191900	493.827	318.992	391.515	313.399	771.322	357.165	314.872	325.44	N	N	N	N	N	N	N	N	Y	N	N	N	MYB
Os01g0274800	6.7203	9.64698	6.11446	6.31538	2.90857	18.1119	74.4259	8.0292	N	N	N	N	Y	N	Y	N	Y	N	N	N	MYB
Os01g0285300	771.306	699.517	454.289	54.2562	8.309	7.92171	16.0002	9.86191	N	N	Y	Y	Y	Y	N	Y	N	Y	N	N	MYB
Os01g0298400	37.2086	4.37945	7.38229	7.78454	995.546	74.3497	30.8827	20.7904	Y	N	N	N	N	N	N	Y	Y	Y	N	Y	MYB
Os01g0305900	252.023	393.959	93.3277	79.4145	11.5534	83.5343	336.459	523.973	N	N	Y	N	N	N	N	Y	Y	N	Y	Y	MYB
Os01g0545100	134.413	429.926	75.345	8.7462	1.08829	1.08192	1.06108	1.09538	N	N	Y	Y	Y	Y	N	Y	N	N	N	N	MYB
Os01g0637800	2.24709	0.934246	9.67493	15.345	1.08829	2.14313	28.9103	33.6221	N	N	N	N	Y	Y	N	N	Y	N	Y	N	MYB
Os01g0685400	66.2006	276.989	152.687	63.331	83.5158	106.531	23.2126	48.1437	Y	N	Y	N	N	Y	N	N	N	N	N	N	MYB
Os01g0702700	49.5879	392.724	125.492	17.8188	3.25461	113.795	91.0432	65.9098	Y	N	Y	Y	N	Y	N	Y	Y	Y	N	Y	MYB
Os01g0709000	0.96154	21.1356	12.1452	0.939617	1.08829	1.08192	1.06108	1.09538	Y	N	Y	N	N	Y	N	N	N	N	N	N	MYB
Os01g0812000	307.43	254.419	250.892	244.623	211.091	177.377	548.304	462.503	N	N	N	N	N	N	N	N	Y	N	Y	N	MYB
Os01g0841500	407.327	357.11	378.942	484.143	367.017	412.268	897.65	916.856	N	N	N	N	Y	Y	N	N	Y	N	Y	N	MYB
Os01g0850400	10.7866	17.4174	59.4612	38.5582	9.06257	10.4862	6.36651	4.39442	N	Y	N	N	N	N	N	Y	N	Y	N	N	MYB
Os01g0853700	222.64	355.683	135.268	104.998	159.255	209.748	853.891	1110.4	N	N	Y	N	Y	Y	N	N	Y	N	Y	N	MYB
Os01g0863300	214.695	55.1493	204.033	460.577	1566.14	5450.25	253.791	785.285	N	N	Y	N	N	Y	N	Y	Y	Y	Y	N	MYB
Os01g0874300	1050.45	612.31	343.671	248.449	723.922	1143.64	1016.98	913.804	N	N	N	N	N	N	N	N	N	Y	N	N	MYB
Os01g0975300	2866.08	1408.3	1984.37	2322.98	5046.49	3042.55	1696.65	705.927	N	N	N	N	N	N	N	Y	Y	N	Y	N	MYB
Os02g0187700	93.1518	147.568	212.362	78.6925	440.236	334.591	61.798	29.9398	N	N	N	N	N	Y	N	N	Y	Y	Y	N	MYB
Os02g0271900	291.025	326.849	408.138	347.643	408.258	317.594	241.873	171.777	N	N	N	N	N	N	N	N	N	N	N	N	MYB
Os02g0579300	25.2756	159.587	171.956	4.68395	1.08829	1.08192	1.06108	1.09538	N	N	Y	Y	Y	Y	N	Y	N	N	N	N	MYB
Os02g0618400	29.7332	15.2926	4.97685	2.81038	90.5754	172.986	2.79273	5.12506	N	N	N	N	Y	N	N	Y	Y	Y	Y	N	MYB
Os02g0624300	69.0024	11.2136	39.9878	38.7825	300.295	456.555	9.48332	42.6971	N	N	N	N	Y	N	N	Y	Y	Y	Y	N	MYB
Os02g0641300	28.1699	73.5056	155.15	43.8232	402.457	1006.79	10.1779	16.4333	N	Y	N	N	N	Y	N	N	Y	Y	Y	N	MYB
Os02g0695200	26.5392	103.679	6.49015	3.73699	1.08829	1.08192	4.17805	4.72556	N	N	Y	N	N	Y	N	N	N	N	N	N	MYB
Os02g0732600	32.837	21.8069	21.1191	5.29264	2.53179	1.08192	3.63893	1.46473	N	N	N	N	Y	N	N	N	N	N	N	N	MYB
Os02g0786400	2.88462	19.5871	5.80609	1.87133	1.44386	1.78939	1.06108	1.09538	Y	N	Y	N	N	Y	N	N	N	N	N	N	MYB
Os03g0315400	1112.08	454.584	212.561	200.282	4807.27	7699.71	99.7988	309.179	N	Y	N	N	Y	N	N	Y	Y	Y	Y	N	MYB
Os03g0371800	23.0255	458.015	138.887	2.80584	1.44386	1.08192	1.06108	1.09538	Y	Y	Y	Y	Y	Y	N	Y	N	N	N	N	MYB
Os03g0720800	183.391	307.291	68.3291	65.1277	47.2312	67.4251	70.6314	43.5288	N	N	Y	N	N	Y	N	N	N	N	N	N	MYB
Os03g0771100	12.8796	17.7801	19.6918	46.134	4.69739	10.3066	5.58611	3.64284	N	N	N	N	N	N	N	N	N	N	N	N	MYB
Os04g0348300	839.708	728.24	1155.31	915.981	1047.78	771.596	936.928	750.187	N	N	N	N	N	N	N	N	N	N	N	N	MYB
Os04g0377932	263.61	290.936	372.709	499.698	507.232	694.176	338.184	448.021	N	N	N	N	N	N	N	N	N	N	N	N	MYB
Os04g0461000	3.13416	21.155	25.6554	2.49415	1.44386	1.08192	1.06108	1.09538	N	N	N	N	N	Y	N	Y	N	N	N	N	MYB
Os04g0470600	6.45815	6.22451	3.52019	5.63147	18.4647	23.5662	4.87136	12.8169	N	N	N	N	N	N	N	N	N	N	N	N	MYB
Os04g0517100	791.119	243.026	540.789	674.035	1568.64	2683.39	174.043	464.116	N	N	N	N	Y	N	N	N	Y	Y	Y	N	MYB
Os04g0594100	77.5035	361.961	30.3612	11.5436	1.44386	1.45091	9.39719	3.63869	N	N	Y	N	N	Y	N	Y	N	N	N	N	MYB
Os05g0140100	313.126	1777.9	913.662	50.1901	4.64401	1.08192	136.539	18.0016	Y	N	Y	Y	N	Y	Y	Y	Y	Y	Y	N	MYB
Os05g0350900	19.1793	41.7674	11.6797	2.18302	1.08829	1.08192	1.40758	1.09538	N	N	Y	N	Y	Y	N	N	N	N	N	N	MYB
Os05g0429900	127.25	268.062	102.755	44.0941	2143.16	763.228	45.5351	16.7612	N	N	Y	N	Y	Y	N	Y	Y	Y	Y	Y	MYB
Os05g0442400	15.3699	6.53302	8.46117	20.0273	2.18682	14.7321	186.923	38.8196	N	N	N	N	Y	Y	Y	N	Y	N	N	N	MYB
Os05g0449900	779.786	730.491	412.098	206.234	498.104	307.548	494.864	751.056	N	N	Y	N	N	N	N	N	N	N	N	N	MYB
Os05g0459000	62.4162	45.1041	104.423	167.956	141.777	370.096	86.1862	220.012	N	N	Y	N	N	Y	N	N	N	N	N	N	MYB
Os05g0543600	79.3869	393.932	132.243	73.3461	11.1833	56.7063	67.1408	70.2771	N	N	Y	N	N	Y	N	Y	Y	N	N	N	MYB
Os05g0553400	669.011	619.827	526.297	407.499	241.875	365.931	394.732	1047.16	N	N	N	N	N	N	N	N	N	N	Y	N	MYB
Os06g0112700	4.09885	33.0211	4.1107	1.56866	1.08829	1.08192	1.06108	1.09538	Y	N	Y	N	N	Y	N	N	N	N	N	N	MYB
Os06g0205100	1.91993	23.0985	0.877059	2.18414	1.08829	1.08192	7.42743	63.0096	Y	N	Y	N	N	N	Y	N	N	N	Y	N	MYB
Os06g0258000	34.2295	64.7742	4.65885	10.2996	4.6769	23.2263	34.1257	38.1403	N	Y	Y	N	N	N	N	N	Y	N	N	N	MYB
Os06g0605750	22.0829	16.5494	19.3203	27.4267	11.6057	25.0595	17.5837	11.3114	N	N	N	N	N	N	N	N	N	N	N	N	MYB
Os06g0637500	391.353	560.601	689.291	402.757	884.472	1822.1	297.042	152.088	N	N	N	N	N	Y	N	N	Y	Y	Y	N	MYB
Os07g0139500	527.279	421.692	611.092	807.291	477.98	384.059	491.801	412.305	N	N	N	N	N	N	N	N	N	Y	N	N	MYB
Os07g0497500	8.67482	27.1775	10.273	10.9434	2.55371	3.29585	10.8485	8.46576	N	N	N	N	N	N	N	N	N	N	N	N	MYB
Os07g0558100	29.3873	17.7413	13.5077	24.4973	2.52118	1.79485	28.3425	27.6913	N	N	N	N	N	N	N	N	Y	Y	Y	N	MYB
Os07g0627300	408.721	411.255	288.49	392.999	224.071	171.407	576.511	638.917	N	N	N	N	N	N	N	N	Y	Y	Y	N	MYB
Os07g0629000	241.236	225.154	86.8564	189.581	38.7916	82.2767	505.845	558.063	N	Y	N	N	N	Y	N	N	Y	Y	Y	N	MYB
Os07g0634900	304.782	589.097	417.69	48.42	20.2625	1.08192	25.0469	1.09538	N	N	Y	Y	Y	Y	Y	Y	N	Y	N	Y	MYB
Os07g0688200	17.3686	33.6657	21.6909	76.9853	32.9535	19.4124	78.188	61.0036	N	N	N	N	Y	N	N	N	N	Y	N	N	MYB
Os08g0151300	23.8894	91.1955	25.131	2.49303	1.08829	1.08192	1.75374	1.09538	N	N	Y	Y	Y	Y	N	Y	N	N	N	N	MYB
Os08g0248700	8.73767	29.5459	32.0778	8.77503	1.08829	4.28192	1.06108	2.91243	N	N	N	N	N	Y	N	Y	N	N	N	N	MYB
Os08g0428200	95.2895	45.5646	51.825	45.385	5.75458	24.1823	32.7185	250.66	N	N	N	N	N	N	N	Y	N	N	Y	N	MYB
Os08g0433400	43.9979	191.427	194.35	34.8235	26.1341	12.6521	10.3074	8.38475	N	N	Y	N	N	Y	N	Y	N	N	N	N	MYB
Os08g0435725	9.63006	12.1867	8.17592	0.939617	1.08829	1.08192	36.5494	3.31147	N	N	N	N	N	N	Y	N	Y	N	N	N	MYB
Os08g0437300	209.553	193.659	178.092	48.1564	17.2821	25.5428	42.7169	5.85018	N	N	N	N	Y	Y	Y	Y	N	N	N	N	MYB
Os08g0486300	1.61271	55	22.3561	1.25019	1.08829	1.08192	1.06108	1.09538	Y	Y	Y	Y	N	Y	N	Y	N	N	N	N	MYB
Os09g0106700	571.11	800.388	659.529	869.637	708.528	1289.26	1646.33	1691.33	N	N	N	N	Y	N	N	N	Y	N	N	N	MYB
Os09g0401000	18.653	13.7199	28.7718	37.932	7.96475	6.44254	11.8444	19.7776	N	N	N	N	N	N	N	N	N	Y	N	N	MYB
Os09g0532900	737.379	2473.85	350.313	338.473	123.912	79.5438	222.055	153.875	Y	N	Y	N	Y	Y	N	Y	N	Y	N	N	MYB
Os09g0538400	161.321	502.147	805.141	120.406	1018.54	406.812	32.1576	40.9584	Y	Y	Y	Y	Y	Y	N	N	Y	Y	Y	Y	MYB
Os10g0478300	9.72974	3.11594	15.8739	16.3095	39.6636	66.8961	4.52454	6.19052	N	N	N	N	N	N	N	N	Y	N	Y	N	MYB
Os11g0128500	8.9967	18.0579	125.676	2.81262	1.82136	1.08192	3.83301	3.64676	N	Y	N	Y	N	N	N	Y	N	N	N	N	MYB
Os11g0207600	34.5451	32.0843	40.6346	51.1065	11.9064	3.96302	23.6939	19.7765	N	N	N	N	N	N	N	Y	N	Y	N	N	MYB
Os11g0558200	132.837	368.504	105.581	103.276	129.779	314.297	255.884	277.573	N	N	Y	N	N	N	N	N	N	Y	N	N	MYB
Os11g0684000	101.429	115.019	137.539	326.946	348.553	848.578	866.794	691.804	N	N	N	N	Y	Y	N	N	N	N	N	N	MYB
Os11g0700500	760.762	825.94	369.529	511.027	170.873	26.8119	365.707	132.642	N	N	N	N	N	Y	N	N	N	Y	Y	Y	MYB
Os12g0125000	9.02609	11.219	127.195	9.98617	3.65332	33.7514	3.13922	16.0191	N	Y	N	Y	N	N	N	Y	N	N	N	Y	MYB
Os12g0175400	37.1301	69.2528	6.43142	3.42586	8.97451	5.38679	50.4122	92.9102	N	N	Y	N	N	N	N	N	N	N	Y	N	MYB
Os12g0238000	18.7128	9.02526	117.08	62.4972	13.8331	12.9994	8.7905	9.48865	N	Y	Y	N	N	N	N	Y	N	Y	N	N	MYB
Os12g0515300	3.49173	85.5035	8.15409	0.939617	1.08829	1.08192	1.06108	1.09538	Y	N	Y	N	N	Y	N	N	N	N	N	N	MYB
Os12g0564100	11.7712	43.3001	29.7784	89.9929	2.88736	10.5112	38.7073	31.3286	N	N	N	N	N	N	N	Y	Y	Y	N	N	MYB
Os12g0567300	960.261	666.455	177.008	249.916	65.7472	32.5208	1223.95	534.723	N	Y	Y	N	N	N	N	Y	Y	Y	Y	N	MYB
Os01g0834400	155.254	205.459	106.271	140.142	199.196	133.562	291.96	308.886	N	N	N	N	N	N	N	N	N	N	Y	N	NF-YB
Os03g0413000	1610.17	1130.33	315.233	400.462	631.134	359.897	637.907	518.044	N	Y	Y	N	Y	Y	N	Y	N	N	N	N	NF-YB
Os05g0463800	494.074	464.726	583.1	700.654	940.041	989.919	862.475	1134.76	N	N	N	N	N	Y	N	N	N	N	N	N	NF-YB
Os05g0573500	18.9781	29.8799	21.0014	20.3933	20.9492	3.61041	17.9738	6.22413	N	N	N	N	N	Y	N	N	N	N	N	N	NF-YB
Os07g0606600	311.927	242.404	212.664	221.055	158.605	165.871	193.033	233.932	N	N	N	N	N	N	N	N	N	N	N	N	NF-YB
Os08g0174500	43.4958	52.3398	9.72146	6.58354	132.95	278.241	128.138	282.276	N	Y	Y	N	Y	Y	N	Y	N	Y	N	N	NF-YB
Os08g0383700	285.26	270.614	208.203	240.65	290.608	318.525	370.042	426.179	N	N	N	N	N	N	N	N	N	N	N	N	NF-YB
Os09g0568200	13.1585	14.3543	37.3519	24.4498	31.1718	19.9134	11.5847	26.5964	N	N	N	N	N	N	N	N	N	N	N	N	NF-YB
Os01g0292900	1416.27	1062.02	1141.88	1343.46	2413.78	3614.7	2997.98	5488.52	N	N	N	N	Y	Y	N	Y	N	Y	N	N	SBP
Os01g0922600	277.684	633.072	534.757	500.091	674.645	202.565	438.699	463.873	N	N	N	N	N	N	N	N	N	Y	Y	Y	SBP
Os02g0139400	1012.29	723.755	337.39	230.37	1033.29	459.637	1151.66	982.202	N	Y	Y	N	N	N	N	Y	N	N	Y	N	SBP
Os02g0174100	325.658	249.773	145.065	123.748	185.672	106.644	274.501	162.393	N	Y	Y	N	N	N	N	N	N	N	N	N	SBP
Os02g0177300	2.82378	0.934246	33.5437	1.25075	1.08829	1.08192	1.06108	1.09538	N	N	N	N	N	N	N	N	N	N	N	N	SBP
Os03g0833300	1847.31	1875.81	1482.14	1641.91	1538.94	1990.35	2383.1	2310.29	N	N	N	N	N	N	N	N	N	N	N	N	SBP
Os04g0656500	117.561	219.658	88.0098	49.1068	5.03175	2.86151	53.8249	40.0029	N	N	Y	N	N	Y	N	Y	Y	Y	Y	N	SBP
Os05g0408200	2740.9	2410.46	1309.7	1876.27	1224.82	1046.98	2952.44	3259.76	N	Y	N	N	N	N	N	N	Y	N	Y	N	SBP
Os06g0659100	7.47939	1.24544	62.4852	1.25019	1.08829	1.08192	1.06108	1.09538	N	N	N	N	N	N	N	N	N	N	N	N	SBP
Os06g0663500	201.254	158.563	148.343	151.037	206.158	235.899	243.535	313.242	N	N	N	N	N	N	N	N	N	N	N	N	SBP
Os06g0703500	413.503	949.955	266.498	116.143	94.3718	63.9593	268.062	304.293	N	N	Y	N	N	Y	N	Y	Y	N	Y	N	SBP
Os08g0509600	69.8755	115.891	186.275	112.046	15.2798	25.7082	40.1268	36.6427	N	N	N	N	N	Y	N	Y	N	Y	N	N	SBP
Os08g0513700	3838.43	4270.18	2714.8	2729.06	4236.68	5175.11	7044.54	8138.82	N	N	N	N	N	N	N	N	N	N	N	N	SBP
Os08g0531600	7.69547	40.1658	17.3172	5.31978	9.42875	4.3015	1.77568	1.09538	Y	N	Y	N	N	Y	N	N	N	N	N	N	SBP
Os09g0491532	24.5416	44.8384	34.9295	3.73643	16.5752	7.54292	3.13987	2.91703	N	N	Y	Y	N	Y	N	N	N	N	N	N	SBP
Os09g0507100	130.487	295.501	107.696	20.6642	4.02021	5.35292	42.6186	26.7649	N	N	Y	Y	N	Y	N	Y	Y	N	Y	N	SBP
Os11g0496600	32.5067	90.5812	63.8767	47.0724	40.3129	20.8317	22.8051	33.6932	Y	N	N	N	N	Y	N	N	N	N	N	N	SBP
Os01g0674000	421.512	372.112	413.504	492.833	437.722	1147.55	605.247	973.252	N	N	N	N	N	Y	N	N	N	Y	N	Y	Trihelix
Os01g0718900	281.23	262.373	253.032	212.496	225.121	304.623	314.259	396.295	N	N	N	N	N	N	N	N	N	N	N	N	Trihelix
Os02g0104500	633.812	1451.51	824.024	109.788	69.0285	50.7675	142.5	212.026	N	N	Y	N	N	N	N	Y	N	N	N	N	Trihelix
Os02g0174300	75.284	96.0259	162.917	66.0192	131.151	122.343	13.3823	17.5128	N	N	N	Y	Y	Y	N	N	Y	N	Y	N	Trihelix
Os02g0516800	157.262	184.466	43.9878	105.784	131.57	202.905	120.156	110.666	N	Y	N	Y	N	N	N	Y	N	N	N	N	Trihelix
Os02g0539600	465.659	596.054	1133.28	780.544	5124.61	4412.42	422.305	621.678	N	Y	N	N	N	N	N	Y	Y	Y	Y	N	Trihelix
Os02g0542400	201.652	266.691	295.265	224.325	374.191	278.391	172.609	40.0524	N	N	N	N	N	Y	Y	N	Y	N	Y	N	Trihelix
Os02g0565000	701.548	768.964	650.468	389.262	679.878	789.423	718.262	695.179	N	N	N	N	N	N	N	N	N	Y	N	N	Trihelix
Os02g0648300	83.1438	374.16	448.45	161.234	2.88807	6.12686	10.0897	17.245	N	Y	N	N	Y	Y	N	Y	N	Y	N	N	Trihelix
Os03g0113500	1209.97	2875.17	1991.89	207.392	64.8722	15.4614	499.873	59.2254	N	N	Y	Y	N	Y	Y	Y	Y	Y	N	N	Trihelix
Os04g0397500	453.256	589.158	107.456	87.5231	342.218	257.599	351.607	218.32	N	Y	Y	N	N	Y	N	Y	N	Y	N	N	Trihelix
Os04g0445600	271.598	331.322	231.693	213.549	198.115	251.543	412.523	451.419	N	N	N	N	N	N	N	N	Y	N	N	N	Trihelix
Os04g0486400	60.3663	80.7842	54.0968	49.5361	104.718	65.2981	132.275	114.467	N	N	N	N	Y	N	N	N	N	N	N	N	Trihelix
Os04g0541100	285.695	1309.95	837.388	171.501	84.466	25.0473	44.7951	10.3166	N	N	Y	N	Y	Y	N	Y	N	Y	N	N	Trihelix
Os04g0543500	671.855	504.36	423.072	408.011	2171.29	4427.01	517.05	769.799	N	N	N	N	N	N	N	Y	Y	Y	Y	N	Trihelix
Os04g0602300	166.585	132.351	161.267	267.078	196.128	397.101	333.751	395.082	N	N	Y	N	Y	Y	N	N	N	N	N	Y	Trihelix
Os05g0128000	52.7116	91.9342	76.1647	239.132	99.3667	288.528	54.0915	74.2094	N	N	Y	Y	N	N	N	N	N	N	Y	Y	Trihelix
Os05g0560600	293.917	245.446	148.948	207.971	653.915	1830.57	479.454	878.495	N	N	N	N	N	Y	N	Y	N	Y	Y	Y	Trihelix
Os08g0484700	608.404	520.079	438.824	350.353	607.105	773.513	1069.77	1275.64	N	N	N	N	N	Y	N	N	N	Y	N	N	Trihelix
Os09g0558200	153.811	155.71	88.8503	93.2597	48.7055	130.49	138.844	163.132	N	N	N	N	N	N	N	N	Y	N	N	Y	Trihelix
Os10g0516500	1372.24	3516.13	1486.19	800.169	1029.38	1880.24	829.014	501.916	N	N	Y	N	N	Y	N	N	N	N	Y	N	Trihelix
Os10g0564200	74.9287	62.6641	35.955	38.2216	72.2962	100.194	181.769	197.726	N	N	N	N	Y	Y	N	N	Y	Y	N	N	Trihelix
Os11g0163500	64.8676	160.118	124.549	164.431	96.9412	137.486	57.6432	79.9628	Y	N	N	N	N	Y	N	N	N	N	N	N	Trihelix
Os12g0163500	501.516	442.266	336.597	375.171	658.329	705.283	449.258	669.984	N	N	N	N	N	N	N	N	N	N	N	N	Trihelix
Os03g0650000	455.737	629.111	132.41	124.631	45.7977	39.9232	278.206	223.896	N	Y	Y	N	N	Y	N	Y	Y	Y	Y	N	YABBY
Os04g0536300	0.96154	4.97171	20.6544	0.939617	1.08829	1.08192	1.06108	1.09538	N	N	N	N	N	N	N	N	N	N	N	N	YABBY
Os07g0160100	63.8923	241.001	127.063	41.333	21.6034	12.6543	41.2685	22.0932	N	N	Y	N	N	Y	N	Y	N	N	N	N	YABBY
Os12g0621100	202.665	260.431	108.54	101.978	165.998	127.224	315.548	241.475	N	N	Y	N	N	N	N	N	N	N	N	N	YABBY
Os01g0234100	61.7546	35.4713	48.2497	55.3305	62.3334	59.1704	8.90049	5.45529	N	N	N	N	Y	Y	N	N	Y	N	Y	N	B3
Os01g0723700	50.3753	41.1162	73.2318	72.699	20.6756	30.5222	41.9863	25.6101	N	N	N	N	N	N	N	Y	Y	Y	N	N	B3
Os02g0598200	8.45456	4.35937	46.6434	30.7742	1.08829	3.57444	3.18342	4.02507	N	Y	Y	N	N	N	N	Y	N	Y	N	N	B3
Os03g0120900	107.704	82.816	80.1153	140.254	75.9283	84.3852	160.145	244.689	N	N	N	N	N	Y	N	N	Y	N	Y	N	B3
Os03g0164300	173.389	88.6604	281.306	26.8931	94.5176	43.5377	44.3921	24.5702	N	N	Y	Y	Y	Y	N	Y	N	N	N	N	B3
Os03g0184500	1.27191	3.74302	33.5829	10.3918	1.79943	5.41617	1.06108	1.09538	N	Y	N	N	N	N	N	Y	N	N	N	N	B3
Os03g0619600	44.4709	22.7331	97.6255	175.466	35.6282	46.926	59.5248	25.513	N	N	Y	N	N	N	N	Y	N	Y	N	N	B3
Os03g0620400	56.1571	117.001	35.696	53.7596	55.5836	39.7792	32.3736	31.4472	N	N	N	N	N	Y	N	N	N	N	N	N	B3
Os05g0481400	93.7309	60.7246	93.9793	116.738	209.524	231.809	187.907	189.233	N	N	N	N	Y	Y	N	Y	N	N	N	N	B3
Os06g0194400	9.44234	10.5872	29.0544	7.50847	14.5383	4.71737	6.713	5.12	N	N	N	N	N	N	N	N	N	N	N	N	B3
Os07g0273700	78.839	61.6783	100.735	76.8574	34.7732	8.29728	36.9895	5.46034	N	N	N	N	Y	Y	Y	Y	N	Y	N	Y	B3
Os07g0679700	1945.81	1753.29	1198.52	920.552	482.115	530.442	1715	1432.93	N	N	N	N	N	N	N	Y	Y	N	Y	N	B3
Os08g0101000	734.84	821.161	902.562	713.813	1274.04	1159.48	704.032	766.04	N	N	N	N	N	N	N	N	N	N	N	N	B3
Os08g0324300	49.5472	36.7435	162.393	151.284	67.0311	19.922	22.6922	8.00343	N	Y	Y	N	N	Y	N	N	Y	Y	N	Y	B3
Os08g0325134	1.58229	0.934246	25.4812	52.4172	1.08829	1.08192	1.06108	1.09538	N	Y	Y	N	N	N	N	Y	N	Y	N	N	B3
Os10g0323000	219.687	334.108	203.371	200.523	201.988	139.447	117.156	128.975	N	N	N	N	N	Y	N	N	N	N	N	N	B3
Os11g0156000	27.2795	176.039	13.0558	9.69939	7.98596	5.78292	3.48636	10.9918	Y	N	Y	N	Y	Y	N	N	N	N	N	N	B3
Os11g0197600	253.172	366.502	440.965	327.671	351.209	374.752	50.7831	22.5909	N	N	N	N	Y	Y	Y	N	Y	N	Y	N	B3
Os01g0923600	758.281	688.463	528.508	474.421	823.713	886.45	1006.04	1369.8	N	N	N	N	N	N	N	N	N	N	N	N	CAMTA
Os03g0191000	2456.62	2460.94	1295.7	1669.11	2339.15	2166.52	4292.1	4293.1	N	N	N	N	N	N	N	N	N	N	N	N	CAMTA
Os04g0388500	1475.29	1613.26	1206.86	1573.86	2064.12	2955.7	1533.93	2306.02	N	N	N	N	N	N	N	N	N	N	N	N	CAMTA
Os07g0490200	1368.19	1262.87	1291.59	1482.12	1382.83	1343.93	1754.21	1990.69	N	N	N	N	N	N	N	N	N	N	N	N	CAMTA
Os07g0623100	857.099	761.764	712.211	846.518	1702.45	1623.63	1256.32	1000.08	N	N	N	N	N	N	N	Y	N	N	N	N	CAMTA
Os10g0375600	2575.67	1878.14	1861.28	2126.57	3077.56	4361.36	5105.94	7427.46	N	N	N	N	N	Y	N	N	N	Y	N	N	CAMTA
Os01g0678700	104.057	100.861	115.094	161.249	102.841	125.672	37.7868	56.2293	N	N	N	N	Y	N	N	N	Y	N	Y	N	E2F/DP
Os02g0537500	136.865	109.25	183.913	246.587	195.735	213.787	175.285	156.489	N	N	Y	N	N	N	N	N	N	N	N	N	E2F/DP
Os02g0739700	22.4488	9.63357	76.8366	6.86753	1.08829	2.49686	5.58611	1.82993	N	N	N	N	N	N	N	N	N	N	N	N	E2F/DP
Os03g0152100	177.196	147.816	131.256	198.855	334.032	244.657	244.424	218.579	N	N	N	N	N	N	N	Y	N	N	N	N	E2F/DP
Os04g0112200	326.708	147.816	216.75	205.133	266.359	215.013	401.003	282.473	Y	N	N	N	N	N	N	N	N	N	N	N	E2F/DP
Os04g0416100	65.5043	68.7474	80.2577	145.918	341.328	260.651	85.2495	99.927	N	N	N	N	N	N	N	Y	Y	N	N	N	E2F/DP
Os06g0245900	10.7552	3.10991	30.7577	6.23848	3.99828	2.87243	8.01042	4.75156	N	N	N	N	N	N	N	N	N	N	N	N	E2F/DP
Os12g0158800	220.826	188.274	162.492	199.655	157.931	229.621	1374.87	1569.11	N	N	N	N	Y	Y	N	N	Y	N	Y	N	E2F/DP
Os01g0343300	498.932	562.571	282.773	198.896	71.2725	49.9611	282.754	172.128	N	N	N	N	N	Y	N	Y	Y	Y	N	N	GATA
Os01g0745700	15.221	58.199	63.4789	3.75056	3.24364	1.08192	18.3816	1.09538	N	N	Y	Y	N	Y	N	Y	N	N	N	N	GATA
Os01g0976800	49.9466	82.761	83.9769	96.996	128.689	128.876	89.084	93.3858	N	N	N	N	N	N	N	N	N	N	N	N	GATA
Os02g0148500	407.431	338.757	314.336	373.009	857.851	1014.05	726.647	818.289	N	N	N	N	N	Y	N	Y	N	Y	N	N	GATA
Os02g0220400	444.389	351.941	598.81	303.044	410.131	147.142	469.694	301.004	N	N	N	N	N	N	N	N	N	N	N	Y	GATA
Os02g0645600	189.705	126.519	128.981	134.378	178.016	414.676	342.02	599.178	N	N	N	N	N	Y	N	N	N	Y	N	Y	GATA
Os02g0806400	6.7675	9.98224	7.85013	1.57545	67.7524	116.787	7.73086	5.83866	N	N	N	N	N	N	N	Y	Y	Y	Y	N	GATA
Os03g0145200	7.11247	4.04416	10.4551	9.99751	20.6636	27.0884	5.2622	5.11171	N	N	N	N	N	N	N	N	N	N	Y	N	GATA
Os03g0684000	646.914	549.008	169.913	232.09	443.431	325.415	965.247	918.645	N	Y	Y	N	N	N	N	Y	Y	N	Y	N	GATA
Os03g0734900	553.205	341.655	157.401	211.294	455.288	366.983	952.308	1162.78	N	Y	N	N	N	Y	N	Y	Y	N	Y	N	GATA
Os03g0831200	367.207	484.298	281.228	125.313	457.224	492.009	994.158	1140.08	N	N	Y	N	Y	Y	N	N	Y	Y	Y	N	GATA
Os04g0539500	305.351	372.779	186.186	150.453	348.796	732.713	461.264	511.527	N	N	Y	N	N	N	N	N	N	Y	N	Y	GATA
Os05g0155400	351.36	483.948	271.006	221.639	90.728	78.7082	130.153	30.3416	N	N	N	N	Y	Y	Y	Y	N	Y	Y	N	GATA
Os05g0520300	21.4181	48.0219	114.811	10.6074	8.30864	16.293	20.5071	14.3153	N	Y	N	Y	N	N	N	Y	N	N	N	N	GATA
Os06g0571800	1147.48	1873.69	570.449	675.591	827.759	702.763	1217.25	815.849	N	Y	Y	N	N	Y	N	N	N	N	N	N	GATA
Os06g0698900	356.862	392.405	377.478	329.628	381.454	308.737	277.955	242.793	N	N	N	N	N	N	N	N	N	N	N	N	GATA
Os10g0557600	12.5639	83.0274	36.517	1.88602	1.08829	1.08192	13.2075	1.09538	N	N	Y	Y	N	Y	N	Y	N	N	N	N	GATA
Os12g0168800	196.451	142.156	120.182	104.641	119.337	228.87	223.112	173.212	N	N	N	N	N	N	N	N	N	Y	N	N	GATA
Os12g0624900	172.989	183.274	232.97	128.066	137.959	87.9414	130.841	61.4464	N	N	N	N	N	Y	N	N	N	N	N	N	GATA
Os01g0672201	90.7201	49.9019	91.0852	73.6748	21.3674	27.5223	101.23	84.8308	N	N	N	N	N	N	N	Y	Y	Y	Y	N	HB-other
Os01g0934300	957.127	842.859	1018.28	1340.73	704.825	555.75	964.317	1080.59	N	N	N	N	N	N	N	N	N	Y	N	N	HB-other
Os02g0147800	899.999	883.202	1031.25	1111.45	1250.24	1183.1	1313.2	1374.34	N	N	N	N	N	N	N	N	N	N	N	N	HB-other
Os03g0769800	407.817	617.362	694.959	706.406	830.39	589.974	250.442	157.525	N	N	N	N	N	Y	N	N	Y	N	Y	N	HB-other
Os05g0188600	569.912	620.514	527.392	507.125	512.534	497.447	507.446	514.753	N	N	N	N	N	N	N	N	N	N	N	N	HB-other
Os05g0562400	2392.64	2262.67	1890.44	2206.41	2244.2	2405.38	3431.3	3457.17	N	N	N	N	N	N	N	N	N	N	N	N	HB-other
Os06g0485100	842.023	785.158	512.562	568.242	657.313	798.93	1272.62	1512.43	N	N	N	N	N	N	N	N	N	N	N	N	HB-other
Os06g0601000	696.312	854.708	674.943	475.349	2644.1	1990.34	346.954	309.385	N	N	N	N	Y	Y	N	Y	Y	Y	Y	N	HB-other
Os01g0187900	145.777	169.075	330.206	252.635	587.758	421.248	151.345	189.002	N	Y	N	N	N	N	N	N	Y	N	Y	N	MYB_related
Os01g0192300	760.598	864.818	796.703	907.639	382.978	235.427	2743.85	1780.11	N	N	N	N	Y	Y	N	Y	Y	Y	Y	N	MYB_related
Os01g0193900	284.116	243.373	352.658	399.832	282.144	306.003	376.805	336.912	N	N	N	N	N	N	N	N	N	N	N	N	MYB_related
Os01g0524500	1414.03	1649.15	943.487	1012.57	631.453	471.078	459.597	546.877	N	N	N	N	Y	Y	N	N	N	N	N	N	MYB_related
Os01g0589300	472.528	455.45	327.369	418.239	853.378	920.688	913.935	1133.06	N	N	N	N	N	Y	N	Y	N	Y	N	N	MYB_related
Os01g0603300	2101.29	1268.39	605.382	468.108	171.615	206.462	4033.02	9436.03	N	Y	Y	N	N	Y	Y	Y	Y	Y	Y	N	MYB_related
Os01g0619900	719.823	453.066	121.892	108.915	20.3251	37.6683	853.969	634.949	N	Y	N	N	N	N	N	Y	Y	N	Y	N	MYB_related
Os01g0663051	106.925	86.1521	1.46107	1.87245	16.6849	46.2583	259.188	760.267	N	Y	Y	N	N	Y	N	Y	Y	Y	Y	N	MYB_related
Os01g0708000	711.319	643.211	544.783	704.948	1129.9	1119.24	794.882	1041.73	N	N	N	N	N	N	N	Y	N	N	N	N	MYB_related
Os02g0551400	534.947	540.424	660.61	729.869	540.551	432.564	664.714	696.562	N	N	N	N	N	N	N	N	N	N	N	N	MYB_related
Os02g0680700	2124.76	1429.96	465.905	1105.59	210.808	302.129	3559.42	5815.55	N	Y	N	Y	N	Y	N	Y	Y	Y	Y	N	MYB_related
Os02g0685200	465.806	109.58	27.3814	544.026	4.36339	34.3103	2819.37	5976.9	Y	Y	Y	Y	Y	Y	N	Y	Y	Y	Y	Y	MYB_related
Os02g0706400	424.863	336.644	206.789	277.321	415.237	197.779	665.199	830.029	N	N	N	N	N	Y	N	N	N	N	Y	N	MYB_related
Os02g0776700	969.713	967.532	751.051	885.402	1193.78	1245.53	1415.24	1380.91	N	N	N	N	N	N	N	N	N	N	N	N	MYB_related
Os03g0241100	1395.86	1230.02	998.501	1020.67	963.673	827.281	1750.07	2117.47	N	N	N	N	N	N	N	N	N	N	Y	N	MYB_related
Os03g0425800	2006.79	1508.81	1258.29	1795.15	1871.06	1929.67	2951.29	2974.34	N	N	N	N	N	N	N	N	N	N	N	N	MYB_related
Os03g0750800	1687.95	1576.23	1754.1	2206.35	1749.82	2102.21	1818.96	1993.63	N	N	N	N	N	N	N	N	N	N	N	N	MYB_related
Os04g0583900	65.4245	54.221	90.3585	122.16	293.025	827.636	348.867	1357.76	N	N	N	N	Y	Y	Y	Y	N	Y	N	N	MYB_related
Os04g0676700	503.36	567.808	360.865	308.712	949.076	607.895	262.529	114.625	N	N	N	N	N	Y	Y	Y	Y	N	Y	N	MYB_related
Os05g0114700	5936.01	6326.77	3561.55	3774.21	2001.15	1333.69	5984.01	3482.65	N	N	N	N	N	N	N	N	Y	Y	Y	N	MYB_related
Os05g0126400	3834.26	2949.01	4110.59	4113.83	1721.39	1786.74	3832.56	3117.92	N	N	N	N	N	N	N	Y	Y	Y	N	N	MYB_related
Os05g0162800	1.61271	1.24745	0.877059	2.80304	61.9055	303.287	1.79761	10.5907	N	N	N	N	N	N	N	Y	Y	Y	Y	N	MYB_related
Os05g0195700	545.454	564.35	295.622	353.851	65.7706	73.646	577.758	558.284	N	N	N	N	N	N	N	Y	Y	Y	Y	N	MYB_related
Os05g0567600	58.1011	48.9388	1.17556	4.42313	32.0793	6.5209	102.557	191.614	N	Y	Y	N	N	N	N	Y	N	N	Y	N	MYB_related
Os05g0579600	456.235	199.698	26.7418	39.9974	174.067	59.0573	1501.08	2283.26	N	Y	Y	N	N	Y	N	Y	Y	N	Y	N	MYB_related
Os05g0579700	16.3252	14.3316	0.877059	0.939617	1.08829	1.08192	30.6021	90.9476	N	N	N	N	N	Y	N	N	Y	N	Y	N	MYB_related
Os06g0105800	800.294	675.655	332.752	658.656	628.424	648.04	1998.38	2580.73	N	Y	N	N	Y	Y	N	N	Y	N	Y	N	MYB_related
Os06g0181300	63.8201	59.4478	87.6537	94.0261	60.4277	52.1418	91.8408	38.766	N	N	N	N	N	N	Y	N	N	N	N	N	MYB_related
Os06g0303700	227.226	191.749	317.484	363.666	257.41	228.196	269.675	243.894	N	N	N	N	N	N	N	N	N	N	N	N	MYB_related
Os06g0669700	579.452	509.986	488.496	654.655	665.655	668.919	747.607	814.715	N	N	N	N	N	N	N	N	N	N	N	N	MYB_related
Os06g0728700	3549.31	2903.01	912.921	2216.1	12.2737	7.19143	5874.82	4898.02	N	Y	N	Y	N	N	N	Y	Y	Y	Y	N	MYB_related
Os07g0432800	159.868	281.07	89.6605	278.312	317.097	503.907	103.374	335.138	N	N	N	Y	N	N	Y	Y	Y	N	N	N	MYB_related
Os07g0443500	49.2417	29.2025	0.877059	0.939617	1.45482	1.08192	24.2708	149.177	N	Y	Y	N	N	N	N	N	N	N	Y	N	MYB_related
Os07g0484700	820.394	568.305	289.511	753.118	2005.31	1306.22	692.831	810.184	N	Y	N	Y	N	N	N	Y	Y	N	N	N	MYB_related
Os07g0695900	180.391	151.341	106.102	101.786	138.023	74.3707	122.789	97.1159	N	N	N	N	N	N	N	N	N	N	N	N	MYB_related
Os08g0144000	1920.49	1313.53	429.193	1202.25	363.471	304.452	7057.89	10371.4	N	Y	N	Y	Y	Y	N	N	Y	Y	Y	N	MYB_related
Os08g0151000	432.563	399.86	467.884	490.781	995.532	1178.65	579.196	695.014	N	N	N	N	N	N	N	Y	N	Y	N	N	MYB_related
Os08g0157600	46211.3	25488.2	1726.79	10921	77.4223	109.536	72890.7	59920.2	N	Y	Y	Y	N	Y	N	Y	Y	Y	Y	N	MYB_related
Os08g0159000	318.454	409.933	215.222	260.051	240.602	291.27	451.263	475.962	N	N	N	N	N	N	N	N	N	N	N	N	MYB_related
Os08g0510700	801.544	508.048	345.473	691.933	509.833	1149.14	1299.46	1908.82	N	Y	N	Y	N	Y	N	N	Y	N	N	Y	MYB_related
Os10g0561400	3196.68	2016.13	1170.56	2473.26	2780.05	1476.29	5733.53	8601.07	N	Y	N	Y	N	Y	N	Y	Y	N	Y	N	MYB_related
Os10g0562100	2710.89	3046.61	569.558	793.756	745.758	1140.34	4639.41	5026.73	N	Y	Y	N	N	N	N	N	Y	N	Y	N	MYB_related
Os12g0613300	664.558	593.339	722.969	568.187	575.501	499.757	477.62	507.42	N	N	N	N	N	N	N	N	N	N	N	N	MYB_related
Os02g0170500	471.758	465.405	629.128	559.685	973.873	975.457	642.813	762.146	N	N	N	N	N	N	N	N	N	N	N	N	NF-YC
Os03g0251350	6557.03	4378.78	1478.39	2029.4	2720.33	1767.93	1316.85	1473.66	N	Y	N	N	Y	Y	N	N	N	N	N	N	NF-YC
Os03g0852300	53.2025	56.7046	190.778	143.895	104.509	197.819	24.4266	108.322	N	Y	Y	N	Y	N	Y	N	Y	N	N	N	NF-YC
Os05g0494100	251.066	219.312	212.906	343.672	366.629	289.92	309.219	276.539	N	N	N	N	N	N	N	N	N	N	N	N	NF-YC
Os06g0667100	158.318	206.765	116.95	114.309	196.512	277.26	209.422	271.378	N	N	N	N	N	N	N	N	N	Y	N	N	NF-YC
Os08g0496500	430.267	482.723	341.584	341.395	360.668	545.494	469.657	488.038	N	N	N	N	N	N	N	N	N	N	N	N	NF-YC
Os09g0480700	518.338	607.235	447.606	399.954	262.558	322.563	441.929	474.725	N	N	N	N	N	N	N	N	N	N	N	N	NF-YC
Os11g0544700	592.456	567.017	378.098	474.135	967.92	914.575	1330.62	1279.89	N	N	N	N	Y	Y	N	Y	N	N	N	N	NF-YC
Os01g0954500	112.343	125.637	246.532	281.615	219.257	533.849	469.641	697.997	N	N	N	N	Y	Y	N	N	N	N	N	N	SRS
Os08g0547600	40.8638	29.2802	30.376	21.6315	26.04	40.1505	32.6123	23.0997	N	N	N	N	N	N	N	N	N	N	N	N	SRS
Os01g0753000	748.127	621.924	565.546	521.964	968.912	687.05	1190.59	1287.64	N	N	N	N	N	Y	N	N	N	N	N	N	VOZ
Os05g0515700	580.189	519.683	482.132	490.237	619.185	508.641	682.876	809.205	N	N	N	N	N	N	N	N	N	N	N	N	VOZ
Os02g0706600	95.0569	138.146	55.1123	77.1742	75.683	186.128	99.722	174.163	N	N	N	N	N	N	N	N	N	Y	N	Y	ZF-HD
Os04g0434500	6.01145	10.2807	54.0758	1.56866	3.28535	1.08192	1.40758	1.09538	N	Y	N	Y	N	N	N	Y	N	N	N	N	ZF-HD
Os05g0579300	225.391	109.742	73.4449	99.3478	59.8323	21.0616	221.988	208.507	N	N	N	N	N	N	N	N	N	Y	Y	N	ZF-HD
Os08g0438400	70.6759	95.886	66.5606	59.5516	123.794	92.4443	47.1868	42.8111	N	N	N	N	N	Y	N	N	Y	N	N	N	ZF-HD
Os08g0479400	10.4375	8.70736	25.5868	3.44167	1.45446	6.16282	3.85414	8.38912	N	N	N	N	N	N	N	Y	N	N	N	N	ZF-HD
Os09g0414500	6.87228	116.255	37.9249	5.92903	2.53179	3.29585	1.06108	1.09538	Y	N	Y	N	N	Y	N	Y	N	N	N	N	ZF-HD
Os09g0414600	401.139	256.234	183.366	182.61	763.882	558.493	885.951	748.996	N	N	N	N	N	Y	N	Y	N	Y	N	N	ZF-HD
Os09g0466400	102.083	63.4289	31.207	119.777	39.7277	76.2492	99.0693	414.384	N	N	N	N	N	Y	N	N	N	N	Y	N	ZF-HD
Os11g0128300	84.739	376.831	252.622	156.621	57.2747	55.7711	42.0712	29.1797	Y	Y	N	N	N	Y	N	Y	N	Y	N	N	ZF-HD
Os11g0243300	28.3374	47.6807	84.8507	17.5212	1.82064	21.8986	17.3634	88.3603	N	N	N	N	N	N	N	Y	Y	N	N	Y	ZF-HD
Os12g0124500	69.0243	214.665	228.908	82.2717	57.2152	59.4634	33.6701	48.9482	Y	Y	N	N	N	Y	N	Y	N	N	N	N	ZF-HD
Os12g0208900	400.744	161.537	120.795	180.75	65.6505	13.4784	405.529	421.29	N	Y	N	N	N	N	N	N	Y	Y	Y	Y	ZF-HD
Os06g0130600	331.666	302.08	220.754	170.313	327.29	206.493	331.56	257.936	N	N	N	N	N	N	N	N	N	N	N	N	BBR-BPC
Os10g0114500	7.99008	72.9308	13.3455	19.7036	11.2851	26.5791	27.8874	38.2565	Y	N	N	N	N	N	N	N	N	N	N	N	BBR-BPC
Os02g0178100	3051.64	1401.59	923.282	1472.56	1144.86	4837.56	5329.52	7918.51	N	Y	N	N	N	Y	N	N	Y	Y	N	Y	CO-like
Os02g0610500	7608.05	5411.69	1904.32	2381.09	501.982	966.887	9506.14	12064.2	N	Y	N	N	N	N	N	Y	Y	N	Y	N	CO-like
Os02g0724000	191.344	168.405	328.708	237.881	2193.26	4624.3	319.725	600.119	N	N	N	N	N	Y	N	Y	Y	Y	Y	Y	CO-like
Os02g0731700	36.2984	30.5356	31.0413	31.6161	208.61	111.498	14.4211	10.9108	N	N	N	N	N	Y	N	Y	Y	Y	Y	N	CO-like
Os03g0711100	4828.17	4487.08	1285.17	2478.86	2018.98	1669.82	5570.93	6259.71	N	Y	N	N	N	N	N	N	Y	N	Y	N	CO-like
Os04g0497700	10622.5	7768.11	2236.72	3384.04	3116.14	1658.47	12950.4	13919.4	N	Y	Y	N	N	N	N	N	Y	N	Y	N	CO-like
Os06g0298200	40.0784	41.6382	60.9046	68.6877	2429.86	3711.71	194.621	503.299	N	N	N	N	Y	Y	N	Y	Y	Y	Y	N	CO-like
Os06g0654900	12123.2	8485.2	1761.63	3333.29	3814	6557.89	19349.1	29517.6	N	Y	Y	N	N	Y	N	Y	Y	N	Y	N	CO-like
Os07g0667300	44.3062	52.7241	8.496	16.3344	92.7474	109.852	132.517	133.594	N	Y	Y	N	N	N	N	Y	N	Y	N	N	CO-like
Os08g0249000	739.221	790.017	289.21	471.01	157.477	199.509	728.09	1435.31	N	Y	N	N	N	N	N	N	Y	N	Y	N	CO-like
Os08g0536300	277.703	610.347	413.01	166.893	1268.51	1361.08	295.355	71.1878	N	N	Y	N	N	Y	N	N	Y	Y	Y	N	CO-like
Os09g0240200	2298.81	1090.45	195.397	598.48	54.953	63.5458	7891.25	7829.9	N	Y	N	Y	Y	Y	N	Y	Y	Y	Y	N	CO-like
Os09g0509700	19.7299	77.2708	81.3282	11.2341	298.452	218.352	6.25781	1.46473	Y	Y	Y	Y	N	Y	N	Y	Y	Y	Y	N	CO-like
Os02g0574800	4.52459	9.02256	4.11174	15.9843	5.7765	31.3018	10.1111	14.5233	N	N	N	N	N	N	N	N	N	N	N	N	EIL
Os03g0324200	1860.7	1233.39	896.471	924.573	1270.32	1862.08	3261.32	3316.52	N	Y	N	N	N	Y	N	N	Y	Y	N	N	EIL
Os03g0324300	2745.72	1859.24	1294.82	1455.27	3383.23	4725.92	6652.88	6850.12	N	Y	N	N	Y	Y	N	Y	N	Y	N	N	EIL
Os07g0685700	9786.4	6016.57	2731.6	3102.71	7241.87	19726.2	13710.7	22343	N	Y	N	N	N	Y	N	Y	N	Y	N	Y	EIL
Os08g0508700	31.8199	36.7904	9.06597	12.4781	12.4225	10.0115	43.4839	20.3571	N	N	N	N	N	N	N	N	N	N	N	N	EIL
Os09g0490200	465.847	381.193	278.989	351.181	505.272	661.89	736.994	690.244	N	N	N	N	N	N	N	N	N	N	N	N	EIL
Os01g0646300	68.9054	190.902	118.512	8.1471	15.8407	24.2939	33.363	11.7133	N	N	Y	Y	N	Y	N	Y	N	N	N	N	GRAS
Os01g0842200	3536.78	2068.06	2009.73	3470.63	4599.46	14494.5	8842.22	19056.5	N	N	N	N	Y	Y	N	Y	N	Y	N	Y	GRAS
Os01g0881500	2250.51	1534.04	2449.97	2934.19	3585.31	5081.6	2273.98	3211.98	N	N	N	N	N	Y	N	N	N	N	N	N	GRAS
Os01g0948200	1150.54	975.245	650.609	617.634	501.626	618.633	981.443	727.08	N	N	N	N	N	N	N	N	N	N	N	N	GRAS
Os02g0662700	180.281	151.997	96.6369	171.031	182.159	202.051	953.833	1893.14	N	N	N	N	Y	Y	N	N	Y	N	Y	N	GRAS
Os02g0663100	459.956	327.77	157.017	318.586	316.649	340.948	1960.71	3960.06	N	Y	N	Y	Y	Y	Y	Y	Y	N	Y	N	GRAS
Os02g0681900	213.798	368.566	129.008	149.386	62.7876	386.729	964.835	2009.24	N	N	Y	N	Y	Y	N	N	Y	Y	Y	Y	GRAS
Os03g0193000	535.268	658.605	528.502	544.298	518.098	676.351	724.497	747.922	N	N	N	N	N	N	N	N	N	N	N	N	GRAS
Os03g0263300	0.96154	26.5311	3.51161	3.14355	3.28535	4.31466	1.06108	1.09538	Y	N	N	N	N	Y	N	N	N	N	N	N	GRAS
Os03g0433200	28.1907	95.8463	58.4492	9.6649	13.7596	24.0397	32.4601	34.752	N	N	Y	Y	N	N	N	Y	N	N	N	N	GRAS
Os03g0690600	898.416	726.872	815.205	917.625	539.976	403.907	936.935	869.149	N	N	N	N	N	N	N	N	N	Y	Y	N	GRAS
Os03g0707600	3114.51	4741.95	2724.5	1545.29	1754.31	2292.2	2907.07	2856.13	N	N	Y	N	N	N	N	N	N	N	N	N	GRAS
Os03g0723000	81.3229	105.443	113.266	83.3029	81.8833	344.875	55.7384	149.432	N	N	N	N	N	N	N	N	N	Y	N	N	GRAS
Os04g0432100	3.5662	1.55529	30.8286	36.5228	2.16596	11.6835	1.06108	10.8772	N	Y	Y	N	N	N	N	Y	N	N	N	N	GRAS
Os04g0555000	121.263	117.447	93.3394	97.6365	136.61	120.7	375.59	616.235	N	N	N	N	Y	Y	N	N	Y	N	Y	N	GRAS
Os04g0580300	809.348	1154.14	446.035	471.898	855.701	4409.84	1527.52	4109.61	N	N	Y	N	N	Y	Y	N	N	Y	N	Y	GRAS
Os04g0590400	243.086	422.801	179.213	183.702	83.3288	96.292	142.812	69.3101	N	N	Y	N	N	Y	N	Y	N	N	N	N	GRAS
Os05g0500600	158.301	106.459	6.73771	6.24072	3.97529	1.80031	46.4444	6.20295	N	Y	Y	N	N	Y	Y	N	Y	N	N	N	GRAS
Os06g0127800	28.7201	5.92604	124.568	1.87133	2.18682	16.8264	7.23432	3.65527	N	N	N	Y	N	N	N	Y	N	N	N	N	GRAS
Os07g0545800	1306.94	799.287	532.679	822.906	10028.9	17135.9	1522.18	2032.61	N	N	N	N	N	N	N	Y	Y	Y	Y	N	GRAS
Os07g0567700	368.629	545.528	381.253	237.401	316.248	537.884	150.791	115.587	N	N	Y	N	Y	Y	N	N	Y	Y	Y	N	GRAS
Os07g0583600	3109.03	1901.2	1361.49	2208.06	11821.3	22810	4443.8	8236.8	N	N	N	N	N	Y	N	Y	Y	Y	Y	N	GRAS
Os07g0586900	18.5114	122.257	74.2507	9.41086	9.75214	7.95333	8.79163	7.65894	Y	N	Y	Y	N	Y	N	Y	N	N	N	N	GRAS
Os07g0589200	6.49385	7.79856	58.0747	13.4742	3.57729	6.80719	9.18086	16.0492	N	Y	N	N	N	N	N	Y	N	N	N	N	GRAS
Os10g0369600	369.763	296.663	182.331	286.289	220.493	204.227	1472.55	1885.78	N	Y	N	N	Y	Y	N	N	Y	N	Y	N	GRAS
Os10g0551200	116.682	169.291	75.7626	74.4256	94.2904	135.11	239.61	214.384	N	N	Y	N	N	N	N	N	Y	N	N	N	GRAS
Os11g0124300	289.175	336.65	335.274	419.49	122.265	302.735	727.339	1396.74	N	N	N	N	Y	Y	N	Y	Y	N	Y	Y	GRAS
Os11g0141550	22.7643	28.3192	128.95	35.2614	16.6268	2.52737	3.16181	1.09538	N	Y	N	Y	Y	Y	N	Y	N	Y	N	N	GRAS
Os11g0160600	21.2901	30.2084	15.4059	16.2942	50.8749	37.2904	20.4857	18.6807	N	N	N	N	N	N	N	Y	Y	N	N	N	GRAS
Os11g0705200	419.097	207.644	303.717	339.568	564.819	1280.68	501.879	574.124	N	N	N	N	N	N	N	N	N	Y	N	N	GRAS
Os11g0705900	34.0493	26.8255	96.6016	86.0114	86.283	98.5071	37.2461	29.6101	N	Y	Y	N	N	N	N	N	Y	N	Y	N	GRAS
Os12g0122000	193.445	223.892	362.894	229.069	38.1179	261.527	459.073	1033.53	N	N	N	N	Y	Y	N	Y	Y	N	Y	Y	GRAS
Os12g0138166	9.81773	21.7647	64.4255	16.5675	9.79493	6.44463	5.30607	3.63869	N	Y	N	N	N	N	N	Y	N	N	N	N	GRAS
Os12g0573200	1205.98	881.259	2394.83	2227.79	1359.47	3132.78	1427.06	1801.73	N	N	Y	N	N	Y	N	N	N	N	N	Y	GRAS
Os02g0149900	42.3854	18.0358	13.2871	40.7894	4.68714	19.6446	18.2341	193.55	N	N	N	N	N	Y	Y	N	N	N	Y	N	HD-ZIP
Os02g0565600	270.766	132.127	180.322	142.692	269.582	116.492	227.651	170.208	N	N	N	N	N	N	N	N	N	N	N	Y	HD-ZIP
Os02g0649300	66.6523	14.6481	28.3676	83.6667	12.5645	1.8199	792.855	186.536	N	N	Y	N	Y	Y	N	N	Y	Y	Y	N	HD-ZIP
Os02g0674800	1384.3	1780.55	1237.68	835.092	1619.05	1768.41	2327.94	2080.75	N	N	Y	N	N	N	N	N	N	Y	N	N	HD-ZIP
Os02g0729700	44.514	30.1723	9.34473	5.65862	32.6266	26.8151	49.2429	23.7367	N	Y	Y	N	N	N	N	Y	N	Y	N	N	HD-ZIP
Os03g0109400	204.244	230.379	121.824	100.63	148.725	112.652	183.672	121.065	N	N	Y	N	N	N	N	N	N	N	N	N	HD-ZIP
Os03g0170600	24.3298	615.364	174.079	6.86074	1.82136	1.44111	5.21785	91.8405	Y	Y	Y	Y	N	Y	Y	Y	N	N	Y	N	HD-ZIP
Os03g0188900	746.903	815.415	226.257	418.742	691.092	847.594	1234.65	825.34	N	Y	N	N	N	N	N	Y	N	N	N	N	HD-ZIP
Os03g0198600	32.9062	59.4503	33.2585	224.931	69.4641	3.21525	14.5944	5.85892	N	N	N	N	N	Y	N	N	N	Y	N	Y	HD-ZIP
Os03g0231150	520.393	536.409	166.945	247.843	285.914	257.831	605.196	588.451	N	Y	Y	N	N	N	N	N	Y	N	Y	N	HD-ZIP
Os03g0640800	7.40818	8.72273	4.35489	4.38639	7.25253	10.1161	21.6356	43.5141	N	N	N	N	N	Y	N	N	N	N	Y	N	HD-ZIP
Os04g0541700	1197.84	806.325	406.479	1620.25	191	745.026	5350.2	9320.01	N	Y	N	Y	Y	Y	N	N	Y	N	Y	Y	HD-ZIP
Os04g0548700	67.621	64.5286	31.0676	18.4592	45.4567	97.6003	152.285	115.166	N	N	Y	N	N	N	N	N	Y	Y	N	N	HD-ZIP
Os04g0569100	40.4717	64.1652	76.5461	189.307	213.945	252.97	196.357	245.001	N	N	Y	N	Y	Y	N	Y	N	N	N	N	HD-ZIP
Os04g0627000	2399.29	1844.48	876.612	755.015	1006.53	1495.2	5857.74	5897.34	N	Y	Y	N	Y	Y	N	N	Y	N	Y	N	HD-ZIP
Os06g0140400	14.5111	737.469	86.2432	1.56132	1.08829	1.44111	4.87233	3.31147	Y	N	Y	Y	N	Y	N	Y	N	N	N	N	HD-ZIP
Os06g0140700	101.522	1352.74	195.075	29.1378	58.6616	24.8809	152.359	46.3623	Y	N	Y	Y	N	Y	N	Y	N	N	N	N	HD-ZIP
Os06g0208100	13.5086	77.2124	63.0526	8.74284	3.99864	10.6993	2.44689	2.17788	N	N	Y	N	N	Y	N	Y	N	N	N	N	HD-ZIP
Os08g0136100	261.923	328.864	443.441	148.311	138.95	64.7472	180.606	132.99	N	N	N	N	N	N	N	Y	N	N	N	N	HD-ZIP
Os08g0187500	2638.72	2093.8	1164.95	966.241	591.408	687.28	3255.16	2452.31	N	Y	Y	N	N	N	N	N	Y	N	Y	N	HD-ZIP
Os08g0292000	546.994	641.09	710.704	699.222	704.915	453.7	415.312	445.607	N	N	N	N	N	N	N	N	N	N	N	N	HD-ZIP
Os08g0416000	4306.16	2733.41	1785.14	1822.05	2596.24	3197.22	5250.73	4375.13	N	Y	N	N	N	N	N	N	Y	N	N	N	HD-ZIP
Os08g0481400	604.039	628.112	161.623	154.651	644.34	877.814	1023.23	785.885	N	Y	Y	N	N	N	N	Y	N	Y	N	N	HD-ZIP
Os09g0379600	162.196	36.1377	39.3651	69.6692	230.538	193.217	368.707	213.207	Y	Y	N	N	N	Y	N	Y	N	Y	N	N	HD-ZIP
Os09g0447000	93.4843	65.1678	38.9779	26.2233	100.115	324.017	100.065	108.957	N	N	Y	N	N	N	N	Y	N	Y	Y	Y	HD-ZIP
Os09g0470500	556.157	501.666	544.354	336.762	1331.05	743.156	1020.16	1312.24	N	N	N	N	N	Y	N	Y	N	Y	N	N	HD-ZIP
Os09g0526300	115.141	223.606	136.874	87.704	150.728	410.114	227.011	347.098	N	N	Y	N	N	N	N	N	N	Y	N	Y	HD-ZIP
Os09g0528200	654.822	793.566	244.961	306.636	453.898	903.741	1243.97	1388.27	N	Y	Y	N	N	N	N	N	Y	Y	N	N	HD-ZIP
Os10g0103700	816.446	589.025	602.98	858.086	1619.23	3629.96	1909.71	3422.9	N	N	N	N	Y	Y	N	Y	N	Y	N	Y	HD-ZIP
Os10g0377300	7.71013	55.694	32.4166	22.4518	24.7011	26.4733	1.77584	6.56816	Y	Y	N	N	N	Y	N	N	Y	N	N	N	HD-ZIP
Os10g0404900	94.413	668.193	177.757	36.4431	6.11015	3.94455	10.1776	9.58186	N	N	Y	N	Y	Y	N	Y	N	Y	N	N	HD-ZIP
Os10g0480200	350.146	369.111	148.044	114.309	104.995	108.603	348.859	126.844	N	Y	Y	N	N	Y	Y	N	Y	N	N	N	HD-ZIP
Os10g0561800	602.737	496.922	394.733	479.035	1069.39	1783.43	574.984	1113.49	N	N	N	N	N	Y	N	Y	N	Y	N	N	HD-ZIP
Os10g0575600	34.1602	27.4231	139.675	5.62581	11.6181	39.4669	4.52567	16.7495	N	N	N	Y	N	N	N	Y	N	N	N	N	HD-ZIP
Os12g0612700	31.3837	60.7206	18.2301	3.74377	43.2395	27.8839	24.2773	22.6501	N	N	Y	Y	N	Y	N	N	N	Y	N	N	HD-ZIP
Os01g0612700	189.697	262.621	419.77	267.797	209.776	157.572	63.19	76.6957	N	Y	N	N	Y	Y	N	Y	Y	N	Y	N	LSD
Os03g0639600	595.465	522.99	416.644	478.996	1305.75	1336.91	923.143	1046.26	N	N	N	N	N	Y	N	Y	N	Y	N	N	LSD
Os07g0472200	440.882	331.97	338.678	298.432	532.951	266.927	566.723	455.617	N	N	N	N	N	N	N	N	N	N	N	N	LSD
Os08g0130100	173.393	74.3836	25.9844	23.7642	117.976	88.8648	101.566	112.456	N	Y	N	N	N	N	N	Y	N	Y	N	N	LSD
Os08g0159500	2336.31	3327.67	681.524	653.462	266.451	111.279	1623.87	663.278	N	Y	Y	N	N	Y	N	N	Y	Y	Y	N	LSD
Os12g0611000	203.687	228.828	205.043	226.083	252.091	277.91	257.71	338.123	N	N	N	N	N	N	N	N	N	N	N	N	LSD
Os01g0104200	3.80944	2.48687	47.2778	16.985	1.08829	1.08192	3.83221	1.46473	N	Y	N	N	N	N	N	Y	N	N	N	N	NAC
Os01g0191300	462.992	754.661	171.513	118.19	135.939	93.1634	213.821	131.882	N	Y	Y	N	N	Y	N	N	N	N	N	N	NAC
Os01g0261200	1130.84	769.836	1369.42	2994.16	3518.77	5584.35	1493.47	2376.17	N	N	Y	Y	N	Y	N	Y	Y	N	Y	N	NAC
Os01g0667000	0.96154	2.48619	1.16907	1.25019	10.8532	30.6985	1.79761	5.47783	N	N	N	N	N	N	N	N	N	Y	N	N	NAC
Os01g0672100	176.473	250.591	196.739	203.604	5.01018	2.88656	13.2294	1.82556	N	N	N	N	Y	Y	N	Y	N	Y	N	N	NAC
Os01g0675800	357.373	116.216	217.669	219.812	569.66	551.55	109.098	238.009	Y	N	N	N	Y	N	N	Y	Y	Y	N	N	NAC
Os01g0816100	155.608	29.6288	397.642	387.036	342.798	3524.23	101.349	422.403	Y	N	Y	N	N	Y	Y	N	N	Y	Y	Y	NAC
Os01g0862800	36.5018	51.3514	10.299	75.1337	426.835	3588.57	37.6792	410.622	N	N	N	Y	N	Y	Y	Y	Y	Y	Y	Y	NAC
Os01g0884300	3817.3	1746.36	2826.85	4019.13	9536.63	16403.3	5431.15	7090.49	N	N	N	N	N	Y	N	Y	N	Y	N	N	NAC
Os01g0888300	126.163	240.004	175.404	213.307	116	222.534	94.4399	161.432	N	N	N	N	N	N	N	N	N	N	N	N	NAC
Os01g0925400	248.934	314.318	286.313	327.156	218.462	517.512	405.511	743.319	N	N	N	N	N	Y	N	N	N	N	N	Y	NAC
Os01g0946200	174.545	142.047	94.6378	192.737	182.99	989.521	906.741	1759.74	N	N	N	Y	Y	Y	N	N	Y	Y	N	Y	NAC
Os02g0285900	112.111	51.0516	103.492	147.856	48.401	42.788	503.554	1021.79	Y	N	Y	N	Y	Y	Y	Y	Y	Y	Y	N	NAC
Os02g0555300	9.11845	7.77781	5.80401	38.0101	10.1261	5.40847	32.4599	9.42859	N	N	N	N	N	N	N	N	N	Y	N	N	NAC
Os02g0579000	92.6833	135.945	221.462	462.766	398.814	124.745	32.8048	14.9412	N	N	N	N	N	Y	N	N	Y	N	Y	N	NAC
Os02g0594800	10.3033	18.0184	83.4355	209.986	10.141	48.1019	24.0351	14.6399	N	Y	Y	N	N	N	N	Y	N	Y	N	Y	NAC
Os02g0623300	17.2269	19.66	9.34707	19.2817	1.08829	1.44111	2.44689	1.09538	N	N	N	N	N	Y	N	N	N	Y	N	N	NAC
Os02g0810900	80.1683	130.97	117.71	272.475	61.8694	5.36496	14.1191	9.5478	N	N	N	N	Y	Y	N	N	Y	Y	N	Y	NAC
Os03g0109000	8.7745	57.1404	1.16907	1.25019	1.08829	1.78939	4.17886	1.09538	N	N	Y	N	N	Y	N	N	N	N	N	N	NAC
Os03g0119966	13.9952	80.5398	28.4358	6.86018	5.77543	1.80031	3.59506	6.21561	Y	N	Y	N	N	Y	N	Y	N	N	N	N	NAC
Os03g0133000	480.925	175.535	169.47	591.762	2447.09	2065.91	351.858	701.924	Y	Y	Y	Y	N	Y	N	Y	Y	Y	Y	N	NAC
Os03g0221300	279.193	298.361	358.845	389.268	489.22	438.944	332.804	304.178	N	N	N	N	N	N	N	N	N	N	N	N	NAC
Os03g0327100	1171.14	706.72	1395.59	2144.3	5858.04	5398.22	752.513	1262.25	N	N	Y	N	N	N	N	Y	Y	N	Y	N	NAC
Os03g0327800	827.879	536.047	370.137	570.471	379.069	233.555	1963.05	1724.61	N	N	N	N	N	N	N	N	Y	N	Y	N	NAC
Os03g0624600	17.4314	46.8523	9.0813	2.18358	1.79943	6.47962	4.98055	17.6115	N	N	Y	N	N	N	N	N	N	N	N	N	NAC
Os03g0777000	39.5657	73.3109	126.822	152.286	70.6468	256.771	26.9364	90.2756	N	N	N	N	N	N	N	N	N	N	N	N	NAC
Os03g0815100	5555.01	1432.11	1438.68	1522.47	11664.6	13065.9	2876.09	4070.34	Y	Y	N	N	N	Y	N	Y	Y	Y	Y	N	NAC
Os04g0460600	424.918	1059.7	92.173	141.832	121.176	31.0285	154.002	53.1063	N	Y	Y	N	N	Y	N	N	N	Y	N	Y	NAC
Os04g0477300	33.6761	20.538	289.7	792.925	85.6349	192.06	68.8887	88.1963	N	Y	Y	Y	N	Y	N	Y	N	Y	N	N	NAC
Os04g0515900	61.5666	66.3455	29.0257	78.4075	5.05439	1.08192	4.17951	4.74742	N	N	N	N	Y	Y	N	N	N	Y	N	N	NAC
Os04g0619000	51.0038	17.8063	67.2601	209.158	32.7683	5.37041	145.34	34.9887	N	N	Y	N	N	N	N	N	N	Y	N	N	NAC
Os05g0194500	43.5146	62.2498	304.804	726.045	62.6147	108.741	92.0166	75.823	N	Y	Y	N	N	N	N	Y	N	Y	N	N	NAC
Os05g0418800	262.53	220.358	122.143	125.555	151.514	177.395	404.758	532.207	N	Y	N	N	N	Y	N	N	Y	N	Y	N	NAC
Os05g0421600	152.787	132.952	327.511	529.127	561.808	1045	716.48	839.895	N	N	Y	N	Y	Y	N	N	N	N	N	N	NAC
Os05g0426200	3316.43	2058.21	3117.29	4734	8589.51	10779.8	5685.95	8823.47	N	N	Y	N	N	Y	N	Y	N	Y	N	N	NAC
Os05g0442700	15.4706	12.4678	8.45909	14.3641	148.415	600.332	36.5948	17.5222	N	N	N	N	N	N	N	Y	N	Y	Y	N	NAC
Os05g0563000	145.957	393.241	60.3126	14.6351	1.08829	1.08192	5.56402	1.09538	N	N	Y	N	Y	Y	N	Y	N	N	N	N	NAC
Os06g0101800	209.716	211.538	188.289	310.026	276.123	218.319	420.782	338.235	N	N	N	N	Y	N	N	N	N	N	N	N	NAC
Os06g0104200	4.79722	55.3654	39.6783	21.6338	4.99958	9.30181	4.6347	13.8711	Y	Y	N	N	N	Y	N	Y	N	N	N	N	NAC
Os06g0131700	517.686	594.485	149.604	30.5989	9.04172	5.44556	38.927	5.13749	N	N	Y	N	Y	Y	N	Y	N	N	N	N	NAC
Os06g0560300	25.4813	97.2849	15.4722	25.6893	5.05368	6.75807	18.473	23.8564	Y	N	Y	N	N	Y	N	N	N	N	N	N	NAC
Os06g0675600	73.1504	149.26	125.636	108.397	263.733	261.665	126.396	347.647	N	N	N	N	N	N	N	N	N	N	N	N	NAC
Os06g0726300	231.427	250.387	143.348	488.757	744.725	2362.01	1102.98	5902.49	N	N	N	Y	Y	Y	Y	Y	N	Y	N	Y	NAC
Os07g0225300	1673.33	709.492	556.585	305.433	4556.44	2477.73	428.959	631.432	Y	Y	Y	N	Y	N	N	Y	Y	Y	Y	N	NAC
Os07g0566500	10.7312	9.01788	6.122	61.5526	130.944	302.509	10.6978	28.1044	N	N	Y	Y	N	N	N	Y	Y	Y	Y	N	NAC
Os07g0683200	1266.36	1393.94	1587.85	1313.86	681.038	861.346	2878.79	3336.38	N	N	N	N	N	N	N	N	N	N	N	N	NAC
Os07g0684800	745.711	796.142	802.669	2359.11	1291.36	479.98	2374.6	1863.77	N	N	Y	Y	Y	Y	N	N	N	Y	Y	Y	NAC
Os08g0103900	85.2021	82.4478	41.6248	46.3489	111.816	59.2989	25.1827	25.5569	N	N	N	N	Y	Y	N	N	Y	N	N	N	NAC
Os08g0115800	48.5581	128.887	96.3453	16.2529	4.64401	1.08192	20.8991	3.28638	N	N	Y	Y	N	Y	N	Y	N	N	N	N	NAC
Os08g0157900	1952.16	1693.61	1795.45	2941.83	5756.5	5774.55	2552.11	3097.66	N	N	N	N	N	N	N	Y	Y	N	N	N	NAC
Os08g0433500	108.296	75.4183	85.5408	143.399	33.7291	15.6411	26.2426	3.66839	N	N	N	N	Y	Y	Y	Y	N	Y	N	N	NAC
Os08g0535800	2372.23	1915.68	1540.58	1468.54	1945.03	2516.22	6284.27	8572.33	N	N	N	N	Y	Y	N	N	Y	N	Y	N	NAC
Os08g0562200	1399.5	1311.29	2066.19	2527	2224.68	2397.59	2070.43	2289.19	N	N	N	N	N	N	N	N	N	N	N	N	NAC
Os09g0493700	432.235	325.096	464.819	771.061	846.734	919.205	436.826	571.851	N	N	Y	N	N	N	N	N	N	N	N	N	NAC
Os09g0497900	74.1319	99.7423	46.5184	91.6564	42.4766	38.9688	48.8549	51.2038	N	N	N	N	N	N	N	N	N	N	N	N	NAC
Os09g0509100	22.2654	22.0893	9.66948	11.5662	15.5873	9.68381	25.6375	23.4359	N	N	N	N	N	N	N	N	N	N	N	N	NAC
Os09g0552800	2.58473	37.3182	15.0887	4.98941	2.18789	1.08192	1.06108	1.46473	Y	N	Y	N	N	Y	N	N	N	N	N	N	NAC
Os09g0552900	1.28555	22.7022	2.61377	1.56188	1.08829	1.08192	1.06108	1.09538	Y	N	Y	N	N	Y	N	N	N	N	N	N	NAC
Os10g0359500	600.169	550.456	415.839	493.574	926.613	855.722	570.184	551.619	N	N	N	N	N	N	N	Y	N	N	N	N	NAC
Os10g0413700	46.4991	17.1276	6.95774	29.2101	10.0427	58.2655	11.7379	27.3266	N	Y	N	N	N	N	N	N	N	N	N	Y	NAC
Os10g0477600	102.76	235.769	97.4005	207.515	53.0248	14.0083	22.5412	15.0965	N	N	N	N	N	Y	N	N	N	Y	N	N	NAC
Os10g0571600	24.3972	54.7389	15.5299	21.2747	19.4777	64.7716	77.4405	241.122	N	N	N	N	N	N	N	N	N	N	N	N	NAC
Os11g0126900	120.372	184.989	426.085	864.444	17.3651	5.34312	331.793	122.31	N	N	N	N	N	N	N	Y	Y	Y	Y	N	NAC
Os11g0127600	93.0389	17.7587	429.442	442.5	158.18	34.6484	41.0792	22.9367	Y	Y	Y	N	N	N	N	N	Y	Y	N	Y	NAC
Os11g0154500	83.5736	75.48	36.9934	212.66	168.693	569.476	76.2723	48.8879	N	N	N	Y	N	N	N	Y	N	N	Y	N	NAC
Os11g0184900	1199.88	393.46	624.978	570.846	1531.82	2767.54	2248.61	1803.49	N	N	N	N	N	Y	N	N	N	Y	N	N	NAC
Os12g0123700	494.394	317.433	427.732	1054.09	54.0508	22.3808	1433.88	328.404	N	N	Y	N	N	N	Y	Y	Y	Y	Y	N	NAC
Os12g0123800	54.2189	10.5752	381.606	706.271	104.541	236.403	13.7285	74.4263	N	Y	Y	N	N	Y	N	N	Y	N	N	N	NAC
Os12g0137000	4.74056	28.3989	9.10729	10.0116	1.79943	4.71079	1.75391	8.42733	N	N	N	N	N	N	N	N	N	N	N	N	NAC
Os12g0156100	48.5585	4.66389	26.2944	41.4698	65.5284	122.215	50.591	43.0269	Y	N	Y	N	N	Y	N	N	N	N	N	N	NAC
Os12g0477400	1146.05	847.996	1651.48	2121.65	1134.79	4384.08	2609.25	3910.91	N	N	Y	N	N	Y	N	N	N	N	N	Y	NAC
Os12g0610600	393.412	313.074	316.699	349.876	975.656	1253.67	885.189	1213.02	N	N	N	N	N	Y	N	Y	N	Y	N	N	NAC
Os01g0236700	6502.93	3855.15	1886.88	3643.6	1334.49	1276.31	8067.99	11100.4	N	Y	N	N	N	Y	N	N	Y	Y	Y	N	Nin-like
Os01g0246500	86.7923	95.6017	122.413	127.119	97.3568	105.842	98.0498	96.3224	N	N	N	N	N	N	N	N	N	N	N	N	Nin-like
Os02g0136000	47.4321	8.39749	176.835	223.503	78.3327	182.027	7.64361	4.01196	Y	N	Y	N	Y	N	N	N	Y	N	Y	N	Nin-like
Os03g0131100	3215.09	1985.36	1409.5	1602.73	1408.8	779.294	4343.36	3189.14	N	Y	N	N	N	N	N	N	Y	Y	Y	N	Nin-like
Os04g0495800	1131.68	927.093	446.048	600.19	370.933	249.813	2145.68	2434.61	N	Y	N	N	N	Y	N	N	Y	Y	Y	N	Nin-like
Os04g0564000	4.06528	26.1027	32.0129	18.7414	2.16596	1.08192	2.4685	1.09538	N	Y	N	N	N	Y	N	Y	N	Y	N	N	Nin-like
Os06g0228950	4.75734	4.36874	26.4454	31.379	23.3163	36.1147	6.36635	11.319	N	Y	Y	N	N	N	N	N	Y	N	Y	N	Nin-like
Os09g0549450	559.399	903.336	135.275	129.871	362.748	103.179	688.446	431.79	N	Y	Y	N	N	N	N	Y	N	N	Y	Y	Nin-like
Os11g0264300	1402.8	1339.75	1239.78	1171.08	2100.04	1810.43	1360.29	1090.91	N	N	N	N	N	N	N	N	N	N	N	N	Nin-like
Os10g0567300	284.647	312.309	328.544	334.675	451.477	307.1	259.651	271.024	N	N	N	N	N	N	N	N	N	N	N	N	STAT
Os01g0818400	162.786	274.645	170.59	206.947	398.296	329.487	252.159	181.875	N	N	N	N	N	N	N	Y	N	N	N	N	WOX
Os01g0840300	0.96154	0.934246	2.62364	3.74433	1.08829	28.601	1.06108	1.09538	N	N	N	N	N	N	N	N	N	Y	Y	Y	WOX
Os01g0105700	17.5268	18.954	41.3171	27.6064	11.5519	6.03968	1.75391	7.29879	N	N	N	N	N	N	N	N	N	Y	N	N	bHLH
Os01g0108500	8.56678	9.95609	30.6503	2.19715	4.36268	1.44111	22.8805	139.677	N	N	N	N	N	N	N	N	N	N	N	N	bHLH
Os01g0108600	589.075	454.485	148.769	196.942	1267.41	2228.86	2610.27	4841.28	N	Y	Y	N	Y	Y	N	Y	N	Y	Y	N	bHLH
Os01g0159800	91.6307	74.4849	236.318	224.856	174.757	71.3368	46.1477	71.4203	N	N	N	N	N	N	N	N	N	N	N	N	bHLH
Os01g0196300	36.9123	3.11327	257.95	163.578	3.22172	10.7985	3.27067	54.596	N	N	Y	N	N	Y	N	Y	N	Y	N	N	bHLH
Os01g0218100	194.652	178.291	375.204	677.534	73.0407	280.53	410.206	983.955	N	N	Y	N	N	Y	N	Y	Y	N	Y	N	bHLH
Os01g0566800	1389.65	1166.93	469.657	178.362	65.4832	21.1868	1533.81	184.182	N	N	N	N	N	N	N	N	Y	N	N	N	bHLH
Os01g0575200	358.519	131.731	528.579	501.104	748.235	1226.77	318.874	463.282	N	N	Y	N	N	Y	N	N	N	N	N	N	bHLH
Os01g0705700	35.1417	12.7803	12.5046	23.1561	53.6381	100.891	82.5819	131.308	N	N	N	N	N	Y	N	Y	N	Y	N	N	bHLH
Os01g0707500	92.1994	259.55	114.766	175.841	35.4765	59.7888	58.228	22.7721	N	N	N	N	N	Y	N	N	N	N	N	N	bHLH
Os01g0773800	7.35783	4.66922	13.47	25.7493	30.6637	1050.81	148.2	553.383	N	N	N	N	Y	Y	N	N	N	Y	N	Y	bHLH
Os01g0784900	93.1426	84.7428	34.0489	20.6467	100.453	77.1528	120.007	132.307	N	Y	Y	N	N	N	N	Y	N	Y	N	N	bHLH
Os01g0865600	868.484	757.607	472.682	507.773	836.705	696.516	815.437	746.887	N	N	N	N	N	N	N	N	N	N	N	N	bHLH
Os01g0900800	2312.18	950.711	524.25	590.851	1505.56	7024.47	4453.07	4919.12	Y	Y	N	N	N	Y	N	Y	Y	Y	N	Y	bHLH
Os01g0915600	795.764	1583.85	605.334	380.436	816.284	345.069	992.568	1298.32	N	N	Y	N	N	N	N	N	N	N	Y	N	bHLH
Os01g0928000	292.696	344.625	109.588	100.678	210.214	412.085	779.694	1643.77	N	Y	Y	N	Y	Y	N	N	Y	Y	Y	N	bHLH
Os01g0952800	1417.81	168.616	3363.23	44.83	2611.17	199.809	44.6232	785.132	N	N	N	Y	Y	N	Y	N	Y	N	N	Y	bHLH
Os02g0116600	1200.66	1093.16	792.787	808.263	1126.22	814.62	1443.55	1542.59	N	N	N	N	N	N	N	N	N	N	N	N	bHLH
Os02g0120500	13.2152	16.4872	4.96827	3.46203	10.1402	12.7229	26.379	46.7535	N	N	N	N	N	N	N	N	N	N	Y	N	bHLH
Os02g0221100	21.1266	8.08497	37.6432	65.9813	3.98696	17.6066	23.9056	24.8231	N	N	Y	N	N	Y	N	Y	N	Y	N	N	bHLH
Os02g0433600	552.409	443.56	260.3	383.61	1028.01	1068.31	868.817	1075.73	N	Y	N	N	N	Y	N	Y	N	Y	N	N	bHLH
Os02g0564700	25.3106	183.626	5.83233	12.1523	7.22882	9.30405	25.2475	27.6837	Y	N	Y	N	N	Y	N	N	N	N	N	N	bHLH
Os02g0603600	378.887	164.051	183.439	125.281	542.001	806.291	1060.51	307.224	N	N	N	N	Y	N	Y	Y	N	Y	Y	N	bHLH
Os02g0691500	11.6946	70.5931	61.8555	8.74221	3.5879	3.58858	4.52454	1.09538	Y	Y	Y	Y	N	Y	N	Y	N	N	N	N	bHLH
Os02g0705500	107.629	104.881	153.852	112.076	38.3083	51.4823	66.3539	69.3709	N	N	N	N	N	N	N	Y	N	N	N	N	bHLH
Os02g0726700	68.604	81.0679	103.307	98.2818	23.6383	22.1739	58.9007	126.134	N	N	N	N	N	N	N	N	N	N	N	N	bHLH
Os02g0747900	12.1958	274.69	65.7647	9.98904	1.45482	1.08192	6.60398	1.09538	Y	N	Y	N	N	Y	N	Y	N	N	N	N	bHLH
Os02g0759000	19.8106	23.3682	5.00517	6.86186	1.08829	3.56353	25.5735	53.3579	N	N	N	N	N	N	N	N	Y	N	Y	N	bHLH
Os02g0795800	13.4416	20.8619	15.4038	2.80416	17.6709	22.6084	7.51452	3.63869	N	N	N	N	N	N	N	N	N	Y	Y	N	bHLH
Os02g0805250	54.537	125.597	158.611	161.427	24.5625	28.587	56.0629	29.5422	N	Y	N	N	N	Y	N	Y	N	Y	N	N	bHLH
Os03g0122100	37.1454	111.374	149.382	4.67038	1.08829	1.08192	2.10056	1.09538	N	N	Y	Y	Y	Y	N	Y	N	N	N	N	bHLH
Os03g0135700	51.3452	138.816	37.4176	19.6092	1.08829	3.92272	1.06108	1.09538	N	N	Y	N	Y	Y	N	Y	N	N	N	N	bHLH
Os03g0171700	5.35083	74.0744	17.85	2.20394	1.08829	1.08192	4.17886	1.09538	Y	N	Y	N	N	Y	N	Y	N	N	N	N	bHLH
Os03g0188400	11.9641	36.7548	21.2089	10.9026	1.08829	2.50778	1.40758	2.91703	N	N	N	N	N	Y	N	N	N	N	N	N	bHLH
Os03g0232000	16.1407	12.4805	10.5268	15.401	37.8338	26.3373	30.0136	36.216	N	N	N	N	N	Y	N	Y	N	N	N	N	bHLH
Os03g0260600	1.58229	46.9471	18.8357	1.56188	1.08829	1.08192	1.06108	1.09538	Y	Y	Y	Y	N	Y	N	Y	N	N	N	N	bHLH
Os03g0379300	401.743	121.763	672.117	129.587	421.248	219.536	179.33	389.188	Y	N	N	Y	N	Y	N	N	N	N	N	N	bHLH
Os03g0391700	928.904	709.784	789.805	514.763	2525.8	1816.75	701.594	630.161	N	N	N	N	N	N	N	Y	Y	Y	Y	N	bHLH
Os03g0639300	465.264	288.133	161.454	202.002	212.05	130.998	641.162	329.198	N	Y	N	N	N	N	N	N	Y	N	Y	N	bHLH
Os03g0725800	181.449	368.526	195.915	119.805	100.057	144.579	89.7755	83.1962	N	N	Y	N	N	Y	N	N	N	N	N	N	bHLH
Os03g0728900	40.7518	35.7744	29.0741	23.5215	38.8912	59.3107	21.4826	45.2997	N	N	N	N	N	N	N	N	N	N	N	N	bHLH
Os03g0741100	771.706	99.6424	282.078	1154.33	3481.8	8265.27	1820.8	2989.06	Y	N	Y	Y	N	Y	N	Y	N	Y	Y	N	bHLH
Os03g0782500	8970.89	6583.56	1137.78	1656.71	437.537	296.174	2077.76	1257.02	N	Y	Y	N	Y	Y	N	Y	Y	Y	Y	N	bHLH
Os03g0797600	620.423	562.596	386.618	457.217	479.464	503.785	926.816	1286.92	N	N	N	N	N	Y	N	N	N	N	Y	N	bHLH
Os03g0802900	9.29975	45.7111	33.7778	18.4309	25.4106	18.669	2.1441	7.66377	Y	N	N	N	N	Y	N	N	Y	N	N	N	bHLH
Os03g0811400	41.04	173.579	50.7985	69.0571	50.1855	378.377	75.8717	132.063	Y	N	N	N	N	N	N	N	N	Y	Y	Y	bHLH
Os04g0300600	390.407	389.208	414.745	575.527	198.865	324.887	865.353	2949.9	N	N	N	N	Y	Y	Y	Y	Y	N	Y	N	bHLH
Os04g0301500	134.542	9.96751	19.9362	102.171	1735.52	10287.2	266.158	1631.67	Y	Y	Y	N	N	Y	N	Y	Y	Y	Y	N	bHLH
Os04g0350700	24.5071	147.981	48.1359	5.30397	1.08829	2.8506	5.56466	9.54826	Y	N	Y	Y	N	Y	N	Y	N	N	N	N	bHLH
Os04g0489600	777.631	174.637	79.9356	139.144	410.684	230.878	3894.49	514.852	Y	Y	N	N	Y	Y	Y	Y	Y	N	N	N	bHLH
Os04g0557800	1.59592	13.6878	7.07729	25.8556	1.08829	1.43565	1.06108	1.46059	N	N	N	N	N	N	N	N	N	Y	N	N	bHLH
Os04g0618600	12.6279	34.6174	44.6702	38.2029	5.82035	1.43565	19.4198	2.20343	N	N	N	N	N	Y	N	Y	N	Y	N	N	bHLH
Os04g0631600	189.328	226.564	78.8156	91.6784	224.095	306.799	411.314	410.839	N	Y	Y	N	N	N	N	Y	N	Y	N	N	bHLH
Os04g0641700	14.3623	66.7178	9.67702	5.92168	1.08829	1.08192	2.79273	1.09538	N	N	Y	N	N	Y	N	N	N	N	N	N	bHLH
Os05g0103000	61.3737	119.813	117.66	36.3809	7.64064	27.1645	29.7535	79.5932	N	N	Y	Y	N	N	N	Y	Y	N	Y	N	bHLH
Os05g0139100	516.37	770.24	357.962	98.3378	51.5748	44.126	424.396	190.634	N	N	Y	N	N	N	N	Y	Y	N	N	N	bHLH
Os05g0455400	933.305	1184.53	332.304	601.806	1330.59	1924.66	1546.43	2991.74	N	Y	N	N	N	Y	N	Y	N	Y	N	N	bHLH
Os05g0501200	141.565	95.9109	32.459	100.06	204.335	305.819	146.973	196.803	N	Y	N	Y	N	N	N	Y	N	Y	N	N	bHLH
Os05g0541400	11.6653	33.4148	36.9009	8.72752	2.18682	2.54262	4.1787	1.45622	N	N	N	N	N	Y	N	Y	N	N	N	N	bHLH
Os05g0586300	61.4567	82.2544	33.653	28.4443	10.4297	48.2826	53.6029	103.587	N	N	Y	N	N	N	N	Y	Y	N	N	Y	bHLH
Os05g0597000	3.13416	0.934246	49.3398	0.939617	1.08829	1.08192	1.06108	1.09538	N	Y	N	Y	N	N	N	Y	N	N	N	N	bHLH
Os06g0164400	185.465	181.029	19.631	133.821	266.852	1656.35	375.086	824.225	N	Y	N	Y	N	Y	N	Y	N	Y	N	Y	bHLH
Os06g0193400	375.481	677.593	366.841	808.614	2578.85	2223.38	1067.84	2287.86	N	N	N	Y	Y	Y	Y	Y	Y	Y	N	N	bHLH
Os06g0226500	10.5318	67.4576	12.4305	3.44167	1.44386	1.08192	13.5319	1.09538	N	N	Y	N	N	Y	N	N	N	N	N	N	bHLH
Os06g0275600	185.423	234.176	151.672	177.624	272.754	229.507	232.367	209.028	N	N	N	N	N	N	N	N	N	N	N	N	bHLH
Os06g0496400	122.433	482.412	19.2735	93.5516	13.7727	67.0525	76.7195	132.211	Y	Y	Y	Y	N	Y	N	N	Y	N	N	Y	bHLH
Os06g0526100	0.96154	0.934246	15.2045	0.939617	1.08829	1.08192	1.06108	1.09538	N	N	N	N	N	N	N	N	N	N	N	N	bHLH
Os06g0570900	16.4448	18.6662	64.9088	89.4818	11.9828	10.816	4.28821	28.3262	N	N	Y	N	N	N	Y	Y	N	Y	N	N	bHLH
Os06g0724800	98.7292	138.208	69.4483	39.112	2.92025	1.80031	363.25	270.558	N	N	Y	N	Y	N	N	Y	Y	Y	Y	N	bHLH
Os07g0143200	1322.19	786.711	355.623	343.761	388.469	207.924	1127.71	588.263	N	Y	Y	N	N	N	N	N	Y	N	Y	N	bHLH
Os07g0193800	2.20304	14.0003	17.8913	3.1283	1.08829	1.08192	1.06108	1.09538	N	Y	N	N	N	N	N	Y	N	N	N	N	bHLH
Os07g0543000	1364.36	1013.79	749.513	815.47	861.598	673	1720.08	1479.97	N	N	N	N	N	N	N	N	N	N	Y	N	bHLH
Os07g0549600	12.8911	8.10439	10.5151	6.23568	43.1149	5.39868	20.5476	10.6899	N	N	N	N	N	N	N	N	N	N	N	N	bHLH
Os07g0628500	38.2066	119.843	12.6166	26.2387	7.58618	7.12272	53.2487	36.8124	N	N	Y	N	N	N	N	N	Y	N	Y	N	bHLH
Os08g0138500	2184.6	1868.88	847.238	1126.21	1493.19	1568.43	3597.85	3903.96	N	Y	N	N	N	Y	N	N	Y	N	Y	N	bHLH
Os08g0179400	55.074	75.6967	41.7777	42.2834	36.4863	36.057	119.406	83.551	N	N	N	N	Y	N	N	N	Y	N	Y	N	bHLH
Os08g0432800	40.6583	149.982	61.0735	31.3354	18.3842	40.7166	51.2849	23.371	Y	N	Y	N	N	Y	N	Y	N	N	N	N	bHLH
Os08g0483900	17.5236	46.1522	13.2211	2.50828	12.2857	16.5443	3.13906	14.2179	N	N	Y	N	N	N	N	N	N	N	N	N	bHLH
Os08g0487700	19.0682	18.0318	20.1235	21.3187	19.3191	21.4153	4.52519	2.93361	N	N	N	N	N	N	N	N	N	N	Y	N	bHLH
Os08g0490000	194.573	229.384	153.086	272.833	751.319	3799.82	1182.93	2113.91	N	N	N	N	Y	Y	N	Y	N	Y	N	Y	bHLH
Os08g0506850	23.9451	7.78313	10.0135	21.2757	19.9853	20.2048	40.6043	41.2794	N	N	N	N	N	Y	N	N	N	N	N	N	bHLH
Os08g0524800	463.576	482.08	716.503	159.089	74.1685	13.34	160.216	11.0167	N	N	N	N	N	Y	Y	Y	N	Y	N	N	bHLH
Os08g0536800	12.1822	66.8026	261.171	3.75959	1.08829	1.08192	1.06108	1.09538	N	Y	Y	Y	N	Y	N	Y	N	N	N	N	bHLH
Os09g0410700	102.782	64.1885	21.2414	21.2887	54.68	77.0877	150.518	161.855	N	Y	Y	N	N	Y	N	Y	Y	Y	N	N	bHLH
Os09g0417400	192.748	178.804	97.571	110.003	82.9433	165.761	144.321	200.652	N	N	N	N	N	N	N	N	N	N	N	N	bHLH
Os09g0455300	327.905	84.4081	50.1566	108.003	148.99	405.328	78.1038	150.358	N	Y	N	N	N	N	N	N	N	N	N	N	bHLH
Os09g0468700	26.6672	49.1636	8.96255	1.56132	27.9727	7.84111	8.76856	6.89056	N	N	Y	N	N	Y	N	N	N	N	N	N	bHLH
Os09g0474100	67.2406	90.8896	98.1342	105.265	31.8957	40.2442	17.67	38.384	N	N	N	N	Y	Y	Y	Y	N	Y	N	N	bHLH
Os09g0475400	821.982	727.312	443.023	734.735	712.03	1896.63	4891.91	9848.52	N	N	N	N	Y	Y	N	N	Y	Y	Y	Y	bHLH
Os09g0487900	1304.17	858.639	471.238	446.415	509.782	325.161	2177.47	1055.25	N	Y	N	N	N	N	N	N	Y	N	Y	N	bHLH
Os09g0510500	7.99639	70.0229	82.0364	19.0107	1.08829	1.08192	2.79322	1.09538	Y	Y	Y	Y	N	Y	N	Y	N	Y	N	N	bHLH
Os09g0519100	25.7152	70.8622	69.8771	33.3357	1.79943	2.52849	102.971	37.5912	N	N	N	N	N	N	N	Y	Y	Y	Y	N	bHLH
Os10g0376900	31.2831	13.3859	37.4204	8.4469	1.08829	3.23708	25.7665	2.57277	N	N	N	N	N	N	Y	Y	Y	N	N	N	bHLH
Os10g0403800	7.02539	21.8217	15.9182	2.8262	1.08829	1.08192	1.75391	1.09538	N	N	Y	N	N	Y	N	N	N	N	N	N	bHLH
Os10g0544200	37.0972	86.5583	217.676	32.36	2.86615	3.27626	3.13922	1.09538	N	Y	N	Y	Y	Y	N	Y	N	Y	N	N	bHLH
Os10g0556200	3138.46	2627.1	492.9	906.069	759.573	980.113	8090.04	12286.8	N	Y	Y	N	Y	Y	N	N	Y	N	Y	N	bHLH
Os10g0575000	121.846	153.179	84.5341	156.786	529.429	1035.45	396.146	860.513	N	N	N	N	Y	Y	N	Y	N	Y	N	N	bHLH
Os11g0158500	422.935	533.967	332.358	317.286	265.403	315.614	474.318	340.872	N	N	N	N	N	N	N	N	N	N	N	N	bHLH
Os11g0523700	57.9729	341.397	363.621	7.22449	1.08829	1.08192	8.07703	9.18697	N	N	Y	Y	N	Y	N	Y	N	N	N	N	bHLH
Os11g0601700	447.714	711.659	300.922	697.836	558.927	986.021	1784.53	2324.99	N	N	N	Y	Y	Y	N	N	Y	N	Y	N	bHLH
Os11g0603000	9.69302	0.934246	1.46211	3.42698	3.65153	1.08192	36.2766	1.09538	N	N	N	N	N	N	Y	N	Y	N	N	N	bHLH
Os12g0610200	1532.14	596.064	113.099	294.585	192.766	281.252	1660.29	2697.72	N	Y	N	N	N	Y	N	N	Y	N	Y	N	bHLH

## Sheet: S3
WGCNA: Module Membership Values and Number of Module Genes
module	GFD-4X	GFD-2X	genes number
brown	0.248859	-0.248859	139
pink	-0.107888	0.107888	62
magenta	0.282023	-0.282023	40
blue	0.246746	-0.246746	174
turquoise	0.0200733	-0.0200733	258
red	0.185852	-0.185852	79
black	-0.197529	0.197529	78
green	0.0710951	-0.0710951	109
yellow	0.134957	-0.134957	112
grey	-0.244763	0.244763	90

## Sheet: S4
Selection of genes from brown、magenta、blue and red modules.
gene id	module	gene family
Os01g0203000	blue	BES1
Os02g0655200	brown	ERF
Os02g0676800	brown	ERF
Os02g0782700	blue	ERF
Os03g0182800	red	ERF
Os05g0572000	blue	ERF
Os01g0922800	blue	M-type_MADS
Os02g0182800	blue	TALE
Os01g0626400	blue	WRKY
Os01g0656400	brown	WRKY
Os02g0770500	red	WRKY
Os03g0444900	blue	WRKY
Os03g0741400	blue	WRKY
Os05g0571200	red	WRKY
Os05g0583000	blue	WRKY
Os11g0116600	magenta	WRKY
Os11g0117500	magenta	WRKY
Os02g0182700	brown	bZIP
Os02g0766700	blue	bZIP
Os06g0614100	magenta	bZIP
Os08g0543900	blue	bZIP
Os12g0162500	brown	bZIP
Os06g0702600	blue	ARF
Os01g0859100	brown	C2H2
Os05g0444200	blue	C2H2
Os07g0569700	brown	C2H2
Os11g0498400	blue	C2H2
Os06g0152200	blue	DBB
Os09g0456800	brown	HSF
Os01g0883100	red	MIKC_MADS
Os08g0112700	blue	MIKC_MADS
Os04g0408900	blue	S1Fa-like
Os08g0544800	blue	TCP
Os02g0158400	blue	Whirly
Os01g0904700	blue	ARR-B
Os01g0257400	brown	C3H
Os02g0673700	blue	Dof
Os04g0567800	blue	Dof
Os04g0678400	blue	Dof
Os07g0508900	blue	Dof
Os01g0128000	red	MYB
Os04g0377932	brown	MYB
Os09g0106700	blue	MYB
Os08g0513700	blue	SBP
Os05g0128000	brown	Trihelix
Os04g0388500	brown	CAMTA
Os07g0432800	brown	MYB_related
Os01g0954500	blue	SRS
Os02g0706600	blue	ZF-HD
Os06g0298200	brown	CO-like
Os07g0667300	blue	CO-like
Os08g0249000	magenta	CO-like
Os03g0193000	blue	GRAS
Os04g0580300	blue	GRAS
Os04g0569100	blue	HD-ZIP
Os12g0611000	blue	LSD
Os01g0667000	brown	NAC
Os01g0862800	brown	NAC
Os01g0925400	blue	NAC
Os03g0777000	brown	NAC
Os06g0726300	magenta	NAC
Os10g0571600	magenta	NAC
Os03g0811400	brown	bHLH
Os05g0455400	blue	bHLH
Os08g0490000	blue	bHLH
Os09g0474100	blue	bHLH
Os10g0575000	blue	bHLH

## Sheet: S5
Core genes related to the MAPK signaling pathway.
gene id	gene family	gene name	Mock_2X	Mock_4X	HT_2X	HT_4X	R_HT_2X	R_HT_4X	R_Mock_2X	R_Mock_4X
Os02g0766700	bZIP	OsbZIP23	491.693	614.191	341.466	661.835	717.767	2151.44	1199.36	1786.32
Os06g0614100	bZIP	OsbZIP49	63.1556	82.9239	38.5889	48.0392	20.0652	21.425	63.064	97.7812
Os12g0162500	bZIP	OsbZIP84	422.547	495.073	281.426	410.259	1193.87	1590.31	690.642	915.031
Os01g0904700	ARR-B	OsRR26	337.749	407.052	222.464	243.771	314.817	620.943	354.558	573.591
Os10g0575000	bHLH	OsMYC2	121.846	153.179	84.5341	156.786	529.429	1035.45	396.146	860.513

## Sheet: S6
Primers for qRT-PCR sequencing.
Os02g0766700	LOC4330838	Sequence (5'->3')		Template strand	Length	Start	Stop	Tm	GC%	Self complementarity	Self 3' complementarity
		Forward primer	TGGTGATCGAAGCTAAAGGC	Plus	20	1358	1377	57.98	50	4	2
		Reverse primer	GTAACTGGCAGCTTCACCAT	Minus	20	1538	1519	58.17	50	5	2
		Product length	181
Os06g0614100	LOC4341530	Sequence (5'->3')		Template strand	Length	Start	Stop	Tm	GC%	Self complementarity	Self 3' complementarity
		Forward primer	GGATCAAGCTCTCCTCCTCT	Plus	20	428	447	57.91	55	4	0
		Reverse primer	AGTTGGCTCTCCATCCATTG	Minus	20	566	547	57.57	50	3	3
		Product length	139
Os12g0162500	LOC4351576	Sequence (5'->3')		Template strand	Length	Start	Stop	Tm	GC%	Self complementarity	Self 3' complementarity
		Forward primer	ACTGCAGCTCAGCATTGTAA	Plus	20	1181	1200	57.81	45	6	2
		Reverse primer	GAACAAAGGGGGAAAGGGAG	Minus	20	1319	1300	58.08	55	1	0
		Product length	139
Os01g0904700	LOC4325022	Sequence (5'->3')		Template strand	Length	Start	Stop	Tm	GC%	Self complementarity	Self 3' complementarity
		Forward primer	CGAGAAGATGCTCAGGAAGT	Plus	20	175	194	57.04	50	4	1
		Reverse primer	AGGCATGTTGACATCGCTAA	Minus	20	298	279	57.6	45	6	2
		Product length	124
Os10g0575000	LOC4349484	Sequence (5'->3')		Template strand	Length	Start	Stop	Tm	GC%	Self complementarity	Self 3' complementarity
		Forward primer	CAAGGACCTCATGATCCAGC	Plus	20	2098	2117	58.04	55	6	2
		Reverse primer	GGGTTTCCTCGCTAGAGTTG	Minus	20	2237	2218	57.99	55	4	2
		Product length	140
